# Supplementary material for: Sensor Location Optimization of Wireless Wearable fNIRS System for Cognitive Workload Monitoring Using a Data-Driven Approach for Improved Wearability
Source: Sensors (Basel). 2020 Sep 7;20(18):5082. doi: 10.3390/s20185082 (PMC7570614; doi:10.3390/s20185082)
Supplement: Supplementary file 1 [file sensors-20-05082-s001.zip]

Archive with 1 entries (1 files):
- sensors-895228-supplementary.xlsx
