# Supplementary material for: Sensor Location Optimization of Wireless Wearable fNIRS System for Cognitive Workload Monitoring Using a Data-Driven Approach for Improved Wearability
Source: Sensors (Basel). 2020 Sep 7;20(18):5082. doi: 10.3390/s20185082 (PMC7570614; doi:10.3390/s20185082)
Supplement: Supplementary file 1 [file sensors-20-05082-s001.zip › sensors-895228-supplementary.xlsx]

## Sheet: sub1_segwin_48s_loc_left
Ch1	Ch2	Ch3	Ch4	Ch1	Ch2	Ch3	Ch4	Ch1	Ch2	Ch3	Ch4	Ch1	Ch2	Ch3	Ch4	Ch1	Ch2	Ch3	Ch4	Ch1	Ch2	Ch3	Ch4	Ch1	Ch2	Ch3	Ch4	Ch1	Ch2	Ch3	Ch4	Ch1	Ch2	Ch3	Ch4	Ch1	Ch2	Ch3	Ch4	Ch1	Ch2	Ch3	Ch4	Label
HbO2_mean	HbO2_mean	HbO2_mean	HbO2_mean	HbO2_slope	HbO2_slope	HbO2_slope	HbO2_slope	HbO2_skewness	HbO2_skewness	HbO2_skewness	HbO2_skewness	HbO2_kurtosis	HbO2_kurtosis	HbO2_kurtosis	HbO2_kurtosis	HbO2_variance	HbO2_variance	HbO2_variance	HbO2_variance	HbR_mean	HbR_mean	HbR_mean	HbR_mean	HbR_slope	HbR_slope	HbR_slope	HbR_slope	HbR_skewness	HbR_skewness	HbR_skewness	HbR_skewness	HbR_kurtosis	HbR_kurtosis	HbR_kurtosis	HbR_kurtosis	HbR_variance	HbR_variance	HbR_variance	HbR_variance	HbR_corr_HbO2_HbR	HbR_corr_HbO2_HbR	HbR_corr_HbO2_HbR	HbR_corr_HbO2_HbR
5.94328e-05	-2.46031e-05	0.000258403	0.000181933	-2.59111e-07	2.45751e-07	3.58417e-07	2.23047e-07	0.416683	-0.201355	-0.817787	-0.355985	1.76621	2.0216	2.75188	1.99606	5.37135e-05	8.98152e-05	0.000138587	0.000136523	-9.84877e-05	2.36041e-05	-0.00019302	-0.000142068	1.02509e-06	3.47846e-07	6.00279e-07	8.31224e-07	-0.501528	-0.279201	0.106937	0.245027	1.90474	2.04311	2.10813	2.21899	0.000201147	8.39423e-05	0.000120278	0.000159615	-0.923667	0.490732	0.464782	0.292186	0
3.67042e-05	1.42587e-06	-0.000181099	-8.47021e-05	6.95478e-08	1.83685e-08	6.22349e-07	2.06596e-07	-0.822172	-0.463087	-0.220628	-0.442284	3.06469	1.65748	2.09776	2.09973	4.59033e-05	0.000119456	0.000242603	0.000125459	-5.60026e-05	-5.66893e-05	5.89743e-05	-4.52093e-05	-3.07498e-07	-2.8128e-07	-4.3658e-07	-3.26018e-07	0.550124	0.2975	0.23699	0.370999	2.30594	1.74077	2.07241	2.43953	0.000117467	0.00013465	0.000143453	0.00010473	-0.577372	-0.772581	-0.934788	-0.70793	2
0.000126067	0.000146571	0.00026065	0.000245587	2.56812e-07	9.8944e-07	1.18713e-06	7.5688e-07	0.477393	-0.285527	0.0897272	0.0503202	1.80949	1.56114	1.44521	1.56155	5.2449e-05	0.000191561	0.000256042	0.000175202	-2.2898e-05	-1.06534e-05	-9.39745e-05	-8.42886e-05	7.6559e-08	1.84734e-08	-2.32251e-07	-4.82754e-08	-0.598336	-0.113517	0.388552	0.257909	1.78309	2.12773	1.74165	1.84339	4.49175e-05	2.98426e-05	5.84604e-05	3.6002e-05	0.196748	0.0229576	-0.852043	-0.507339	0
-0.000175253	-0.000300415	-0.000283801	-0.000177924	1.3392e-07	1.30035e-07	-2.7156e-07	-2.71143e-07	1.01995	-0.0726563	-0.652656	-0.719544	3.35809	1.60011	2.26265	2.24962	7.61477e-05	0.000126362	0.000151934	0.000153602	4.23092e-05	8.89694e-05	6.32579e-05	2.5577e-05	6.62988e-08	5.59189e-08	2.8996e-07	3.49028e-07	0.244835	0.00775982	0.545417	0.395641	1.81897	1.59595	1.9984	1.88135	8.23806e-05	0.000114231	0.000137326	0.000149659	-0.634277	-0.880917	-0.92432	-0.8675	2
5.48758e-05	-0.000153235	0.000119559	7.66564e-05	1.3835e-07	2.54052e-07	-9.80709e-09	-1.5552e-07	-0.216814	0.30667	0.0677574	0.0443745	1.57283	2.76643	1.59232	1.9229	4.94129e-05	0.000172113	7.81968e-05	0.000113707	-6.43608e-05	0.000151973	-0.000135725	-0.00011638	-3.79355e-08	3.60237e-07	-1.38316e-07	2.20559e-07	0.489087	0.180097	0.029477	0.0492191	1.95085	1.43903	1.85331	1.64096	0.000150969	0.000209076	9.29623e-05	0.000122392	-0.747052	-0.736008	0.207484	-0.536057	0
-7.1065e-05	-7.80478e-05	-0.0001725	-0.000209501	1.45782e-07	-4.1305e-07	4.96262e-07	4.06857e-07	0.37773	-0.411055	-0.499098	0.0647237	1.69699	2.87196	1.97418	1.72504	6.0409e-05	0.000138852	0.000189353	0.000177641	8.57549e-05	8.18333e-06	0.000173808	0.000200915	-1.16224e-07	1.22337e-07	-2.47822e-07	-3.07597e-07	0.0722875	-0.873066	-0.598787	-1.30942	1.77307	2.85954	2.38839	4.09502	0.000101089	9.44462e-05	7.89354e-05	0.000105131	-0.677372	-0.533399	-0.748053	-0.604323	2
2.88875e-05	-0.000132058	-1.76272e-06	1.39386e-05	6.20328e-07	7.12157e-07	5.97714e-07	3.79807e-07	-0.263831	0.12318	0.773884	0.460343	1.4953	1.71358	2.4946	2.33129	0.000120478	0.000140885	0.000168938	0.000122741	-7.5212e-05	-2.14715e-05	-8.54991e-05	-0.000152558	-7.76532e-07	-8.40898e-07	-7.68825e-07	-7.47453e-07	-0.211355	-0.274191	-0.476746	-0.320632	1.4608	1.51247	1.55738	1.36542	0.000171922	0.000174955	0.000157347	0.000150043	-0.937411	-0.963111	-0.727403	-0.626346	0
1.26489e-05	8.64667e-05	-0.000106068	-2.19465e-05	-2.03629e-07	1.05365e-07	4.50816e-07	4.94579e-07	-0.373435	-0.195995	-0.00132371	0.0760684	1.78883	1.61151	1.82192	1.95436	8.39141e-05	0.000233847	0.000156833	0.000165702	1.24494e-05	-4.86995e-05	7.65011e-05	0.000120523	2.13725e-07	-2.90597e-07	-1.37425e-07	-2.75073e-07	0.669949	0.229235	-0.010013	-0.28188	2.79027	1.68568	1.98552	2.04829	9.70875e-05	0.000206035	6.46239e-05	8.59054e-05	-0.836044	-0.95129	-0.721561	-0.892798	2
-3.24883e-05	-0.000196292	-0.000175647	-0.000105029	-1.24718e-07	1.61538e-07	5.05881e-07	6.41536e-07	0.751695	-0.473493	0.465157	0.886501	3.38158	2.04154	2.28048	2.33393	4.20717e-05	0.000142543	0.000176851	0.000163258	-0.000109708	-4.9855e-05	-6.05142e-05	-0.000166559	2.50873e-07	5.78277e-07	-3.46693e-07	-2.5732e-07	-0.0998153	-0.575958	-0.429066	0.9764	1.75127	1.78031	1.91293	3.61667	6.42188e-05	0.000137538	7.15895e-05	7.17607e-05	-0.259496	-0.429666	-0.713051	-0.505063	0
0.000106917	-8.28784e-05	-0.000140747	-0.000189614	8.95929e-08	2.27083e-08	-3.17063e-07	-3.72015e-07	-0.829826	-0.10642	-0.310738	1.026	2.46196	1.76905	2.58533	3.13255	4.45532e-05	8.83939e-05	0.000124433	0.000121717	-0.000173707	-5.86774e-05	3.70336e-05	3.56531e-05	-2.46119e-08	-2.62279e-07	1.80383e-07	2.43177e-07	-0.594242	1.14932	-0.220775	0.348534	2.63823	3.55661	1.76418	1.49046	8.21865e-05	9.48786e-05	7.10655e-05	0.000189531	-0.441395	-0.39852	-0.484197	-0.539038	2
2.28419e-05	-0.000179748	7.06191e-05	4.72105e-05	4.83627e-07	1.52212e-06	1.25587e-06	1.58513e-06	0.215353	0.557221	0.573047	0.633677	1.33123	1.68854	1.81023	1.74681	9.54066e-05	0.000327143	0.000301393	0.000328096	7.69049e-05	0.000128858	8.46926e-05	-5.58783e-05	-3.74385e-07	-5.88329e-07	-9.4391e-07	-1.05822e-06	-0.401525	-0.27809	-0.192306	1.17696	1.5663	1.51446	1.26734	3.22248	0.00014214	0.000141604	0.000189582	0.000224472	-0.546208	-0.967686	-0.800369	-0.667263	0
-0.000105689	-0.000206492	-2.46411e-06	-8.28854e-05	-1.1552e-07	-6.83947e-07	-7.95006e-07	-1.36003e-06	0.620995	0.064457	0.0426573	0.27427	2.22924	1.36059	1.34756	1.45409	5.95689e-05	0.00023806	0.000272944	0.0004834	5.47854e-05	0.000111196	-2.62263e-05	7.90586e-05	3.29805e-07	2.53635e-07	9.69782e-07	1.33685e-06	-0.917983	-0.121988	-0.24744	-0.164047	2.68201	1.53917	1.32911	1.68179	0.000121974	0.000136298	0.00030448	0.000514032	-0.876284	-0.882864	-0.967265	-0.970472	2
6.48362e-06	-0.00013615	-8.64713e-06	-5.34536e-05	1.74369e-07	-1.15065e-07	2.31203e-07	3.32245e-08	-0.459812	-0.330018	0.206116	0.178178	2.70404	1.89661	1.84637	2.07662	6.21356e-05	7.79316e-05	0.000164083	5.93494e-05	-8.18367e-05	1.51694e-05	-0.000100475	-0.000114998	3.18589e-07	7.57211e-07	3.55924e-08	4.09054e-07	0.0690161	-0.52434	0.993956	1.02395	2.1513	1.83475	2.95266	3.20465	0.000145831	0.000144465	0.000106835	0.000106645	-0.314522	-0.434586	-0.455162	0.146252	0
-1.56786e-05	0.000202302	-9.95373e-06	0.000111215	-4.0088e-07	-1.10305e-07	-5.33474e-07	-3.21968e-07	-0.0266663	-1.18594	1.09175	-0.37789	1.57529	3.69283	4.28583	2.81549	0.000119286	8.23856e-05	0.000209592	0.000119946	-6.0005e-05	-0.000188468	-1.5814e-06	-1.4824e-05	-1.69308e-07	-6.90077e-07	-8.83692e-08	-5.82884e-07	1.16326	0.688473	-0.249895	0.750659	3.85487	2.13714	2.22573	2.1032	0.00011925	0.00022291	8.50399e-05	0.000195976	0.217116	-0.0867595	-0.199299	0.421762	2
8.31559e-05	-0.000285162	-6.69594e-05	-0.00010484	8.82148e-08	2.82863e-07	-3.89306e-07	2.86617e-07	0.694817	0.484045	-1.07846	0.488537	2.60214	1.79806	2.79985	1.54918	4.25967e-05	6.93944e-05	9.80221e-05	6.0672e-05	-6.19646e-05	0.000156046	-2.57593e-05	-5.47961e-06	-4.64501e-07	2.10965e-07	-3.1704e-07	-3.96408e-07	-1.05972	0.274605	-0.582659	-0.921664	2.40602	2.07608	1.69468	2.27585	0.000107182	8.15618e-05	7.1734e-05	9.94932e-05	0.00587659	-0.0367585	0.675865	-0.816524	0
-0.000149457	-0.000130531	-9.24299e-05	-0.000148527	-6.59395e-08	-7.90811e-07	1.74314e-07	-9.94937e-08	0.651672	0.0880098	-0.95259	0.242045	2.98683	1.63585	3.1095	1.659	4.98521e-05	0.000232276	9.85502e-05	5.25298e-05	-3.07106e-05	-0.000250148	-9.27178e-06	-0.000114536	3.44051e-07	7.03904e-07	1.71061e-07	3.05944e-07	0.786504	0.551106	0.781478	1.06693	2.54206	1.76488	2.48569	2.66228	0.000121997	0.000220063	8.32158e-05	0.000113048	-0.439601	-0.90104	-0.0934516	-0.596602	2
0.000152741	0.000148934	7.66973e-05	0.000164172	-2.49785e-07	7.92527e-07	-2.5666e-07	5.79103e-07	-1.08406	0.36205	-0.349159	0.242042	2.82812	1.3224	1.65173	1.43225	6.74044e-05	0.000162237	0.000206539	0.000140162	-0.000141621	-3.1264e-07	-0.000106357	-0.000123836	3.05736e-08	-9.71204e-07	1.05247e-08	-7.26656e-07	-0.271028	-0.0815807	0.889149	-0.0184894	1.57601	1.40395	2.69587	1.62478	0.000147687	0.0001984	3.95547e-05	0.00017031	-0.576241	-0.951524	-0.427278	-0.57889	0
5.68375e-06	-0.000299982	0.000108858	-0.000117873	2.71858e-07	3.21759e-07	-2.16742e-07	1.2885e-07	0.203808	-0.00125383	0.719915	-0.519531	2.03816	1.56428	2.97171	2.41974	9.23742e-05	0.000202638	0.00016999	0.000126028	3.97216e-05	0.000175823	1.46757e-05	0.000145635	-4.44996e-07	-4.56657e-08	-3.8069e-08	-1.78573e-07	0.0238274	-0.15575	0.105752	0.0254021	1.94412	1.68844	2.04548	2.52833	0.000132278	0.000175118	6.91703e-05	7.1184e-05	-0.820527	-0.867836	-0.77525	-0.756123	2
1.47995e-05	-0.000129733	7.12828e-05	1.76661e-05	-4.87525e-07	1.48971e-06	1.38364e-07	-3.38792e-08	-0.63773	-0.335018	-0.470318	0.179496	1.8317	1.48637	2.105	1.83215	9.60402e-05	0.000291753	8.55645e-05	8.09421e-05	-0.000166686	0.000110053	-0.000199484	-0.000164544	5.1725e-07	-7.0804e-07	-5.53548e-08	4.16621e-07	0.92026	0.0862406	0.42539	0.800877	2.3144	1.60426	1.80905	2.12802	0.00013807	0.000160707	0.000113679	0.000139332	-0.878252	-0.953091	-0.877938	-0.759391	0
0.000135767	-8.21375e-05	2.38965e-05	3.30118e-05	-1.3853e-07	-3.90679e-07	6.54696e-08	1.23759e-07	0.340217	-1.37752	0.316715	-0.751224	2.98684	3.78	2.31815	3.06744	4.99744e-05	0.000143616	0.000104233	8.02638e-05	4.04864e-06	-9.55452e-05	8.85583e-05	4.32474e-05	2.36249e-07	1.3372e-07	1.06424e-07	-2.05253e-08	0.447618	2.16436	-0.0938076	0.573034	1.93312	7.19681	2.78853	2.38599	8.28224e-05	8.93482e-05	6.37335e-05	4.10667e-05	-0.840064	-0.822825	-0.648162	-0.712825	2

## Sheet: sub1_segwin_48s_loc_mid
Ch5	Ch6	Ch7	Ch8	Ch5	Ch6	Ch7	Ch8	Ch5	Ch6	Ch7	Ch8	Ch5	Ch6	Ch7	Ch8	Ch5	Ch6	Ch7	Ch8	Ch5	Ch6	Ch7	Ch8	Ch5	Ch6	Ch7	Ch8	Ch5	Ch6	Ch7	Ch8	Ch5	Ch6	Ch7	Ch8	Ch5	Ch6	Ch7	Ch8	Ch5	Ch6	Ch7	Ch8	Label
HbO2_mean	HbO2_mean	HbO2_mean	HbO2_mean	HbO2_slope	HbO2_slope	HbO2_slope	HbO2_slope	HbO2_skewness	HbO2_skewness	HbO2_skewness	HbO2_skewness	HbO2_kurtosis	HbO2_kurtosis	HbO2_kurtosis	HbO2_kurtosis	HbO2_variance	HbO2_variance	HbO2_variance	HbO2_variance	HbR_mean	HbR_mean	HbR_mean	HbR_mean	HbR_slope	HbR_slope	HbR_slope	HbR_slope	HbR_skewness	HbR_skewness	HbR_skewness	HbR_skewness	HbR_kurtosis	HbR_kurtosis	HbR_kurtosis	HbR_kurtosis	HbR_variance	HbR_variance	HbR_variance	HbR_variance	HbR_corr_HbO2_HbR	HbR_corr_HbO2_HbR	HbR_corr_HbO2_HbR	HbR_corr_HbO2_HbR
0.000134911	0.00017658	0.000119649	0.000164167	1.90513e-07	1.35346e-07	-1.26901e-07	-1.11292e-07	-0.834439	-0.528413	-0.652949	0.0699431	2.81686	2.47536	3.0041	2.19816	8.24423e-05	9.26928e-05	5.37711e-05	8.17998e-05	-0.000163545	-0.000208155	-0.000170369	-0.000172264	6.92289e-07	9.46593e-07	9.51929e-07	9.26986e-07	-0.265714	-0.152244	-0.46534	-0.381893	1.94648	1.82854	1.87854	1.94469	0.000138359	0.000181287	0.000190878	0.000184623	0.384247	0.26246	-0.382246	-0.1343	0
-0.000132864	-0.000153661	-4.29395e-05	-0.000106834	2.13684e-07	1.7879e-07	2.88354e-07	4.62319e-07	-0.029365	0.197072	0.000945725	0.529097	1.82177	1.65801	2.32084	1.90838	8.70679e-05	8.93355e-05	9.15403e-05	0.00015292	8.16298e-05	9.32605e-05	2.53046e-05	7.47051e-05	-2.41009e-07	-2.95808e-07	-2.46813e-07	-4.17279e-07	0.138758	-0.957037	0.78201	-0.280605	2.86711	5.45397	3.79991	2.99636	8.17709e-05	0.000101381	9.7907e-05	0.000127009	-0.684094	-0.67745	-0.655224	-0.854671	2
0.000118358	0.000120288	5.34433e-05	8.83791e-05	8.03656e-07	6.44357e-07	3.64093e-07	3.49057e-07	0.0352633	0.34167	-0.18071	0.452399	1.28167	1.40795	1.83341	1.86868	0.000153924	0.000127374	8.98125e-05	9.14924e-05	-1.51951e-05	-1.89534e-05	2.11519e-05	-8.69924e-06	-2.26448e-07	-1.30109e-07	1.2758e-07	-2.41442e-07	-0.458843	-0.0762769	-0.494601	-0.826678	4.07567	2.77175	1.93554	3.58851	7.00506e-05	5.99709e-05	8.46067e-05	8.98432e-05	-0.639298	-0.53561	-0.228505	-0.863353	0
-0.000213602	-0.000162634	-0.000107453	-0.000121462	1.58157e-07	8.06119e-10	2.05121e-07	4.39581e-08	0.579781	0.344579	0.47839	1.24607	2.37911	4.92561	3.34382	5.02531	5.1107e-05	3.11307e-05	6.93106e-05	4.64528e-05	6.31697e-05	4.79207e-05	-5.21284e-07	0.000154165	1.11773e-07	2.81902e-07	3.98845e-08	1.01337e-07	-0.0517935	-0.339339	0.499596	0.00978838	1.83802	2.00072	1.9938	1.93776	7.81601e-05	0.000111436	9.1123e-05	9.94242e-05	0.264628	-0.205098	-0.346798	-0.467094	2
7.61945e-05	9.56952e-05	8.36754e-05	0.000110566	4.19958e-07	3.22189e-07	1.45056e-07	-2.5849e-08	-0.724818	-0.978249	0.264295	0.415684	2.49694	2.76485	2.57271	2.34172	8.37496e-05	8.14697e-05	3.97254e-05	4.6115e-05	-0.000121135	-0.000142465	-9.30388e-05	-0.000119949	-1.88914e-07	1.67695e-07	1.17904e-07	2.00729e-07	0.205701	-0.491014	-0.0185448	-0.532251	1.66116	2.17924	2.1484	1.96304	9.64499e-05	9.61827e-05	0.000150791	9.26632e-05	-0.198552	0.322894	-0.404119	0.364695	0
-0.000132975	-0.000169908	-5.60251e-05	-0.000127122	2.99884e-08	6.43978e-08	1.0495e-07	2.55803e-07	0.04928	0.617932	0.416084	0.374593	2.49127	2.73498	2.65338	1.97925	4.1259e-05	6.48319e-05	4.9854e-05	9.86045e-05	0.00013466	0.000174453	8.53401e-05	0.000148349	6.54471e-08	-1.7277e-07	2.46561e-08	-2.64611e-07	0.170457	-0.0536226	0.31685	-0.461383	1.78377	2.15638	1.97305	2.37832	6.94981e-05	9.14156e-05	9.85322e-05	0.000100166	0.429588	-0.010333	0.0986475	-0.524368	2
2.35586e-05	3.08172e-05	1.22094e-05	5.05357e-05	6.87583e-07	6.82634e-07	4.47377e-07	7.56846e-07	-0.13159	0.226707	0.198163	0.872307	2.07432	2.27542	2.22294	2.52814	0.000131097	0.000134951	8.58665e-05	0.000152217	-6.5915e-05	-0.000160242	-6.27156e-05	-9.54319e-05	-8.20264e-07	-1.22064e-06	-7.908e-07	-1.31513e-06	-0.084699	-0.016951	-0.208559	-0.225277	1.47565	1.43271	1.56862	1.39221	0.000161599	0.000236582	0.000162405	0.00025188	-0.89711	-0.854647	-0.831353	-0.903535	0
-0.000183597	-0.000195093	-0.000117219	-0.000185537	-5.09505e-08	-3.67347e-09	-7.15962e-08	1.07333e-07	1.79524	0.728757	0.410048	0.14509	6.89676	3.93564	2.48294	1.65969	6.05033e-05	7.54798e-05	5.16085e-05	7.6056e-05	0.000136586	0.000230478	0.000110344	0.000214307	1.52254e-07	4.15474e-08	1.33485e-07	2.6437e-09	0.361137	-0.745296	1.02442	-0.584459	3.05645	2.68925	3.7077	2.45357	6.56856e-05	5.46638e-05	9.98907e-05	6.11299e-05	-0.366542	-0.63623	-0.779309	-0.397068	2
-0.000109451	-6.25413e-05	-2.26568e-05	-4.50315e-05	4.30658e-07	3.46051e-07	-5.77873e-08	2.27776e-07	0.765124	0.864529	-0.244859	0.106359	2.04576	2.41511	1.98396	2.09601	9.72902e-05	9.97345e-05	2.78898e-05	0.000106925	-6.72424e-05	-0.00025974	-0.000142308	-0.000149061	-4.79074e-07	-1.14337e-07	-3.88167e-07	-7.03652e-07	0.25871	0.500666	0.10689	-0.566139	1.2935	2.27293	1.59712	1.83002	9.41771e-05	5.02863e-05	9.74206e-05	0.000140189	-0.632374	-0.0472644	0.332623	-0.628765	0
-9.0243e-05	-5.10848e-05	7.82119e-05	-2.10916e-06	-4.37405e-07	-3.56673e-07	-2.03887e-07	-3.80971e-07	0.327428	0.663934	0.767992	0.230183	1.67999	2.03535	2.37201	1.6599	0.000128673	0.000115188	7.63286e-05	0.000116551	2.41426e-05	-0.000162297	-1.14505e-05	3.65198e-06	2.92143e-07	8.35812e-08	1.25002e-07	2.91681e-07	-0.346495	0.16015	-0.91646	-0.0778788	1.80545	2.02288	3.35034	1.81516	0.000108314	9.58294e-05	0.000104726	0.000120048	-0.819245	-0.471027	-0.783601	-0.81051	2
5.32995e-05	7.23013e-05	6.26593e-06	1.05444e-05	6.5912e-07	1.36541e-06	1.74591e-07	7.1352e-07	0.720405	0.594475	0.629657	1.16484	2.11687	1.96955	2.64271	3.5347	0.000137437	0.000266925	4.1073e-05	0.000156922	9.97875e-05	-3.6113e-05	0.000135192	6.49896e-05	-7.33791e-07	-1.14484e-06	-1.91439e-07	-8.25825e-07	0.12263	0.489394	-0.394524	0.314116	1.35791	1.70493	1.57376	1.93828	0.000158005	0.000227927	0.000142365	0.000170419	-0.645576	-0.793331	-0.0365688	-0.668111	0
-7.63943e-05	-0.000357714	-4.41766e-05	-0.000227152	-3.19351e-07	-3.14218e-07	-3.36166e-08	-3.57224e-07	0.242417	-0.279585	-0.731326	-0.342152	1.65084	1.76864	2.4076	1.77154	0.000116179	0.000171346	6.56939e-05	0.000185455	1.6668e-05	0.00038456	3.36838e-05	0.000321181	8.08301e-07	3.42451e-07	4.6632e-07	6.06336e-07	-0.551842	0.24903	-0.891431	-0.213088	1.69579	2.00047	2.54431	1.89741	0.000248916	0.00019602	0.000166519	0.000268361	-0.907752	-0.956512	-0.400325	-0.951851	2
5.8465e-05	5.74042e-05	9.40087e-05	0.00013132	4.71241e-07	2.02127e-07	1.51799e-07	2.82717e-07	-0.629089	-0.56929	0.210992	-0.91333	2.27836	2.76341	2.66351	2.75662	0.000117495	6.5881e-05	5.03527e-05	7.74051e-05	-0.000153463	-0.000240258	-0.000149806	-0.000219294	-2.50813e-07	7.53976e-08	-3.09112e-09	-1.94663e-07	0.306237	-0.145604	-0.291082	-0.290033	1.57023	1.78596	2.0599	1.76378	0.000139116	0.000150252	0.000172866	0.000181311	-0.329733	-0.184961	0.173148	-0.608273	0
-0.000192979	-7.57785e-05	-7.84156e-05	-6.74466e-05	-2.07051e-07	-4.99178e-08	-1.68351e-08	2.43076e-08	1.74241	0.402735	1.90543	0.758081	5.5089	1.95168	7.78728	2.58334	0.00013752	5.41543e-05	5.01838e-05	6.12758e-05	0.000113213	0.000150468	2.66515e-05	8.44153e-05	-1.79072e-07	-7.76938e-07	-3.26327e-07	-4.64812e-07	0.187242	0.925599	1.05176	0.95786	2.21322	2.44861	2.73271	2.5017	6.85628e-05	0.000249634	0.000143213	0.00016949	0.28819	0.166557	0.248783	-0.251062	2
7.21194e-05	-1.81505e-06	4.7445e-05	5.98529e-06	-2.59251e-07	1.27326e-07	-5.69931e-07	1.01058e-07	-0.622456	0.438216	0.01993	-0.675998	2.38488	2.86113	1.64354	3.90934	5.75266e-05	6.26207e-05	0.000115246	4.21708e-05	-8.90857e-05	-9.9235e-05	-8.65212e-05	-2.46964e-05	-5.2376e-07	-7.28617e-07	-6.06363e-07	-1.18214e-06	-0.955365	-0.780225	-1.01528	-0.785323	2.32349	1.89038	2.52535	2.25302	0.000113646	0.000150866	0.00016196	0.000233855	0.612262	-0.635051	0.471609	-0.432567	0
-0.000131692	-0.000154135	-9.74921e-06	-0.000186015	3.19043e-07	7.10001e-08	3.4134e-07	2.04361e-07	-0.0411361	0.32568	-0.901014	-0.610007	2.27856	3.76415	2.58337	2.16295	0.000106599	3.73466e-05	0.000108575	7.67645e-05	4.30892e-05	-2.2984e-05	-4.75932e-05	0.000198706	1.17305e-07	2.27268e-07	7.56634e-08	1.56101e-07	0.536015	0.844427	0.310428	0.360399	2.59263	2.36815	1.5573	1.83037	7.96749e-05	0.000116714	0.000162612	0.00013782	0.388698	0.0341753	-0.276095	-0.288467	2
3.20088e-05	3.42851e-05	3.77415e-06	3.79687e-05	-3.30713e-07	-2.79132e-07	-3.21763e-07	6.86898e-08	0.358935	-0.093858	0.391305	-0.615122	1.63634	1.5889	1.98712	1.86687	8.72642e-05	0.000108046	9.55823e-05	9.90702e-05	-0.000122446	-9.21176e-05	-0.000132791	-0.00010061	-1.95446e-07	-5.29117e-07	-4.65101e-07	-8.7188e-07	0.00871621	0.327344	0.10439	0.172549	1.48927	1.45792	1.52237	1.29676	6.76506e-05	0.000111985	0.000126931	0.0001728	0.950745	0.714038	0.771459	0.00932782	0
8.41386e-05	8.0646e-05	0.000137421	3.44789e-05	-1.68297e-07	2.81254e-08	-4.32223e-08	8.40034e-08	1.30804	0.316497	0.492761	-0.403667	3.87865	2.19875	3.38368	2.23243	0.000101723	9.33123e-05	4.25125e-05	6.87317e-05	8.38973e-05	0.00012717	0.000123031	0.000170114	-2.15584e-07	-2.7147e-07	-3.84523e-07	-3.18968e-07	-0.972529	-0.741414	-0.153636	-0.228162	2.60716	2.59849	2.04623	1.98787	7.83755e-05	9.5963e-05	0.000125447	0.000106966	0.000661066	-0.484488	0.112898	-0.644518	2
0.000154179	8.773e-05	0.000126162	7.93713e-05	-2.47734e-07	-3.59034e-07	-3.91482e-07	-3.23777e-07	-0.288109	-0.858192	0.210212	-0.258309	1.64216	2.29942	1.6446	1.92656	0.000112657	9.07763e-05	0.000105928	7.30807e-05	-0.00021125	-0.000212987	-0.000213589	-0.000208581	-4.98916e-08	3.78742e-07	1.24385e-07	2.11304e-07	1.2057	0.8196	0.626634	0.897692	3.68812	2.16252	2.89489	2.57165	8.99693e-05	0.000105454	7.08268e-05	8.52116e-05	-0.81809	-0.920667	-0.806105	-0.728032	0
-3.15735e-06	-1.10008e-05	4.32865e-05	1.25901e-05	9.14659e-09	-7.21357e-08	7.38904e-08	-2.8266e-08	0.905916	0.726022	0.357659	-0.0432967	2.70445	2.71599	2.04444	1.89309	8.38365e-05	7.94677e-05	5.20706e-05	6.35722e-05	0.000100003	9.62485e-05	5.5512e-05	8.30318e-05	1.86823e-07	1.09689e-07	1.6267e-07	1.86687e-07	-0.411955	-0.863992	0.588526	0.322219	2.44095	2.74749	2.77746	2.3387	7.81499e-05	6.97449e-05	0.000116878	9.68946e-05	-0.334942	-0.815715	-0.265153	-0.657756	2

## Sheet: sub1_segwin_48s_loc_right
Ch9	Ch10	Ch11	Ch12	Ch9	Ch10	Ch11	Ch12	Ch9	Ch10	Ch11	Ch12	Ch9	Ch10	Ch11	Ch12	Ch9	Ch10	Ch11	Ch12	Ch9	Ch10	Ch11	Ch12	Ch9	Ch10	Ch11	Ch12	Ch9	Ch10	Ch11	Ch12	Ch9	Ch10	Ch11	Ch12	Ch9	Ch10	Ch11	Ch12	Ch9	Ch10	Ch11	Ch12	Label
HbO2_mean	HbO2_mean	HbO2_mean	HbO2_mean	HbO2_slope	HbO2_slope	HbO2_slope	HbO2_slope	HbO2_skewness	HbO2_skewness	HbO2_skewness	HbO2_skewness	HbO2_kurtosis	HbO2_kurtosis	HbO2_kurtosis	HbO2_kurtosis	HbO2_variance	HbO2_variance	HbO2_variance	HbO2_variance	HbR_mean	HbR_mean	HbR_mean	HbR_mean	HbR_slope	HbR_slope	HbR_slope	HbR_slope	HbR_skewness	HbR_skewness	HbR_skewness	HbR_skewness	HbR_kurtosis	HbR_kurtosis	HbR_kurtosis	HbR_kurtosis	HbR_variance	HbR_variance	HbR_variance	HbR_variance	HbR_corr_HbO2_HbR	HbR_corr_HbO2_HbR	HbR_corr_HbO2_HbR	HbR_corr_HbO2_HbR
0.000144011	-6.4103e-05	1.90815e-05	1.32515e-07	-1.9037e-06	-1.53167e-06	-1.20602e-06	-1.10628e-06	0.782738	1.06366	1.12145	1.01929	2.22097	2.59585	2.80915	2.51546	0.000395294	0.000404074	0.000272092	0.00028057	-0.000220832	-3.69085e-05	-4.91222e-05	-4.52097e-05	1.98467e-06	1.64393e-06	1.24528e-06	1.08113e-06	-0.611151	-1.03206	-1.07339	-1.01207	2.01999	2.45491	2.6015	2.41052	0.00039752	0.000375893	0.000275114	0.000249498	-0.991694	-0.983736	-0.995719	-0.992691	0
-1.70733e-05	-6.27717e-05	-7.90046e-06	-9.16458e-05	-2.55831e-08	6.2556e-09	4.07701e-07	5.70552e-07	0.193186	0.260853	0.22005	0.22841	2.20934	2.76368	2.24419	2.20606	0.000241365	0.000199845	0.000208453	0.000244485	-1.25263e-05	5.52888e-05	-1.25753e-05	9.01108e-05	-1.25357e-07	-1.54529e-07	-3.81538e-07	-6.80822e-07	-0.290154	-0.730156	-0.292931	-0.15142	2.13756	2.95967	2.25045	1.6762	0.000212943	0.000170019	0.000188453	0.000246321	-0.970051	-0.96068	-0.993727	-0.970875	2
-0.000244548	-0.000240481	-0.000240201	-0.000279992	-6.20557e-07	-2.42517e-07	-4.76917e-07	-1.08763e-06	-0.56427	0.236731	-0.0172228	-0.0334951	2.57606	4.72615	2.54481	2.02503	0.000199597	0.000158183	0.000145623	0.000240162	0.000177973	0.000163258	0.00017502	0.000234718	5.49247e-07	1.00441e-07	3.5606e-07	8.9498e-07	0.194997	-1.03254	-0.378249	-0.3799	2.32794	5.82001	2.77431	2.28087	0.000180577	0.000125926	0.000120361	0.000208033	-0.983627	-0.972444	-0.974886	-0.983232	0
0.000195433	-9.51113e-05	0.000262871	0.00027211	-1.57276e-07	6.12309e-08	-3.14125e-07	-3.39936e-07	0.952996	-0.138474	0.437046	0.636741	5.1642	1.8455	2.30966	2.62799	0.000124462	0.000185416	0.000140061	0.000208676	-0.000140316	0.000136749	-0.00015627	-0.00016646	1.26916e-07	7.87237e-08	1.55005e-07	1.54465e-07	-0.125386	-0.38586	-0.173747	-0.488519	4.10449	2.38531	2.13754	2.40321	0.00012147	0.000169227	0.000109836	0.000161241	-0.944907	-0.925284	-0.953452	-0.963123	2
-1.72724e-05	-5.31986e-05	-0.000147526	-0.000182554	-2.50713e-07	-1.10461e-07	-5.52874e-07	-1.12682e-06	-0.134281	-0.406164	0.124123	0.615133	1.98365	2.09527	1.82806	1.9531	0.000346707	0.000261686	0.000312805	0.000394652	-4.55604e-05	-3.26379e-06	9.10562e-05	0.000158071	3.03439e-07	2.16698e-07	4.4603e-07	1.00517e-06	0.0483824	0.126886	-0.0340293	-0.56849	2.0367	1.95345	1.79344	1.87976	0.000327912	0.000231646	0.000294089	0.000375381	-0.998255	-0.991567	-0.997786	-0.996957	0
-0.000165358	5.4044e-06	4.5448e-05	0.000123809	-4.36683e-07	-1.06714e-07	4.74143e-08	3.08337e-07	0.381185	-0.163334	0.145137	0.713719	1.85187	1.68978	1.732	2.67839	0.000303648	0.000231663	0.000158302	0.000179569	0.00018217	5.73779e-05	1.18237e-05	-7.05667e-05	2.57887e-07	-1.71644e-08	-4.6209e-08	-2.16508e-07	-0.15146	0.211173	0.023396	-0.235317	1.67254	1.7985	1.65047	1.9804	0.00026096	0.000189051	0.000158983	0.000166256	-0.989619	-0.980802	-0.992955	-0.969333	2
6.1167e-05	6.65964e-05	2.92623e-05	0.000175361	7.9624e-07	1.02941e-06	-1.03866e-07	2.19573e-07	0.222108	0.248836	-0.308045	0.0726629	1.4534	1.73481	2.14217	1.72935	0.000242116	0.000264995	0.000143551	0.000133247	-7.9898e-05	-0.00010979	-2.53013e-05	-0.000143112	-9.86426e-07	-1.33261e-06	-2.37464e-07	-4.93582e-07	-0.150474	-0.00287001	-0.490735	-0.310884	1.48947	1.55732	2.12784	1.9049	0.000249622	0.000291906	0.000139766	0.000155584	-0.983056	-0.97794	-0.89488	-0.938952	0
-0.00010436	-0.000139327	-5.49416e-05	-6.42411e-05	-3.8072e-07	-3.88538e-07	1.60779e-07	6.05343e-07	-0.851643	-1.23449	0.140176	0.369234	3.63216	3.8702	1.75881	1.74578	0.000197676	0.000187631	0.000155729	0.000229518	0.000120518	0.000213099	6.10318e-05	6.22865e-05	3.25928e-07	2.69737e-07	2.11498e-09	-5.58104e-07	1.25803	1.42261	0.0540355	-0.426692	4.10858	4.28455	2.11642	1.79769	0.00017224	0.00013228	0.000121666	0.00018937	-0.983682	-0.994998	-0.916116	-0.933818	2
0.00040108	0.000481926	0.000232872	0.000441901	1.82216e-06	1.16712e-06	1.00643e-06	1.50148e-07	-0.377921	-0.478242	-0.178943	0.102226	1.39984	1.58432	1.71715	2.13122	0.000390576	0.000255408	0.000195587	0.000115739	-0.000415021	-0.000447544	-0.000249673	-0.000443555	-1.55629e-06	-1.42469e-06	-7.92189e-07	-1.06713e-07	0.365454	0.465545	0.350972	-0.0851157	1.40306	1.5325	1.60127	2.16341	0.000337906	0.000281423	0.000161488	8.98087e-05	-0.999607	-0.972255	-0.989892	-0.994968	0
-0.000261257	-8.78674e-05	-0.000226331	-0.000109774	5.56601e-08	3.83258e-07	-2.17724e-07	5.32541e-07	0.266573	0.650592	-0.4481	0.546689	1.71792	2.4288	1.73594	2.31479	0.000190048	0.000209179	0.000175924	0.000226849	0.000191946	0.000130522	0.000124173	4.51169e-05	-7.01623e-08	-1.21775e-07	8.70675e-08	-4.78392e-07	-0.440776	-0.235414	0.311841	-0.673156	1.89974	1.96506	1.82575	2.19902	0.000172147	0.000175243	0.000137079	0.000175303	-0.979548	-0.927212	-0.965542	-0.982927	2
-0.000315044	-6.91653e-05	-0.000230471	2.40242e-05	1.87214e-07	-3.84285e-07	3.31002e-07	-1.14719e-06	0.511845	0.325505	0.529936	-0.636719	1.95957	1.98325	2.01894	1.90829	0.000338828	0.000333974	0.000162632	0.000238654	0.000321491	9.35918e-05	0.000182565	2.71262e-05	-2.52884e-07	1.58723e-08	-2.4357e-07	5.99983e-07	-0.460093	-0.528397	-0.598275	0.772527	1.82518	1.81405	1.96942	2.52627	0.000303891	0.000275526	0.000159564	0.000132371	-0.9968	-0.97656	-0.99042	-0.979724	0
1.53154e-05	-9.30115e-05	-7.33128e-06	4.13688e-05	-6.60633e-07	-2.98256e-07	-8.06062e-07	2.2744e-07	0.680247	0.601431	0.710637	-0.673947	3.2242	2.29327	2.414	2.32869	0.000245709	0.000212398	0.000261543	0.00014902	-4.67887e-05	2.16377e-05	4.76749e-05	2.1889e-05	8.56856e-07	9.57245e-07	6.67582e-07	-4.23614e-08	-0.828625	-0.838379	-1.02469	0.839265	2.93446	2.24215	2.75816	2.9157	0.000288891	0.000370183	0.000229677	9.80528e-05	-0.980679	-0.852711	-0.988181	-0.879287	2
0.0001087	0.000122309	1.06558e-05	0.000204626	-6.81745e-07	-5.24668e-07	-9.91245e-07	-8.30767e-07	0.430805	0.372621	-0.278822	-0.250037	2.00861	1.86155	1.75619	1.67421	0.000395483	0.000296132	0.000265006	0.000226217	-0.000166777	-0.000171015	-5.27967e-05	-0.000212194	4.89389e-07	4.06237e-07	7.51027e-07	7.81592e-07	-0.417608	-0.381585	0.216149	0.462241	2.1435	2.08816	1.96899	2.0664	0.000367876	0.000293779	0.000235065	0.000210509	-0.991597	-0.988175	-0.986472	-0.988765	0
4.16693e-05	7.70466e-05	0.000179835	1.82645e-06	1.2341e-06	1.21142e-06	9.66572e-07	1.44342e-06	-1.21193	-1.26871	-0.816459	-1.00137	3.27017	3.22731	2.10528	3.06412	0.000424408	0.000402482	0.000300055	0.000444991	-5.99819e-05	-7.30937e-05	-0.000168688	-4.47572e-05	-1.03237e-06	-1.07707e-06	-7.40011e-07	-1.32281e-06	1.27444	1.20003	0.981576	0.890499	3.29868	2.92904	2.45379	2.64843	0.000369353	0.000363989	0.000241116	0.000404146	-0.99515	-0.994983	-0.990795	-0.992314	2
0.000142159	0.000181107	-2.1522e-05	7.53967e-05	2.83743e-06	1.82107e-06	8.31218e-07	1.87748e-07	1.02127	1.25473	0.745884	0.453691	2.4321	3.15624	2.10115	2.59507	0.000610981	0.000401534	0.000279649	0.000161899	-0.00012507	-0.000164275	-5.37424e-05	-4.19244e-05	-2.34368e-06	-1.80368e-06	-8.14811e-07	-3.92612e-07	-1.10827	-1.21001	-0.900395	-0.922637	2.56405	2.97488	2.3325	3.04764	0.000508434	0.00038647	0.000245081	0.000155735	-0.998021	-0.997771	-0.995948	-0.956397	0
2.13268e-05	0.000100509	0.000521386	0.0005125	-5.86548e-07	-4.23854e-07	-6.30771e-07	-4.09095e-07	-0.525824	-0.120196	-0.768958	-0.552199	2.27448	2.35646	2.09086	1.97783	0.000276995	0.000198495	0.000232587	0.000170049	-7.07919e-05	-9.13138e-05	-0.000391659	-0.000354054	4.71524e-07	3.78838e-07	4.72437e-07	3.95995e-07	0.495443	0.398216	0.694731	0.625905	2.2114	2.23858	2.12086	2.03373	0.000273788	0.000197475	0.000196263	0.000170771	-0.958441	-0.964429	-0.988514	-0.993985	2
0.000171373	-6.76301e-05	-0.000169725	-0.000309118	2.02164e-06	2.01069e-06	2.30435e-07	1.09594e-06	-0.39688	-0.401168	-0.0225412	-0.489952	1.75033	1.60038	1.72832	1.94	0.000555543	0.000465318	0.000175989	0.00025526	-0.000203899	4.47059e-05	8.64885e-05	0.000247909	-1.83219e-06	-2.009e-06	-2.10139e-07	-1.29083e-06	0.425985	0.39153	-0.0336721	0.323142	1.68462	1.48821	1.62496	1.75615	0.000469501	0.000429599	0.000166354	0.000278515	-0.995216	-0.98994	-0.986191	-0.970951	0
-0.000637909	-0.000418881	-2.17169e-05	8.16729e-05	7.23768e-07	9.53196e-08	4.06914e-07	-3.56269e-07	-0.658502	-0.149875	-0.485759	0.773374	2.53823	1.91566	2.57875	3.21112	0.00024507	0.000100764	0.00015156	0.000170267	0.000568977	0.000382624	3.1135e-05	-2.71607e-05	-6.32218e-07	-7.82622e-08	-4.92196e-07	1.312e-07	0.375609	0.469812	0.131891	-0.269301	2.29568	2.7788	2.3795	1.95964	0.000208079	7.32782e-05	0.000163996	0.000134862	-0.982062	-0.931478	-0.979463	-0.872901	2
0.000318921	0.000359426	0.000294032	9.79812e-05	9.30933e-07	4.03764e-07	7.29429e-07	-6.06352e-07	-0.6474	-1.90795	-0.608778	-0.204844	3.56603	7.65544	2.44412	2.87069	0.000265081	0.000209061	0.000190809	0.000126314	-0.000347266	-0.000371343	-0.000295734	-8.44919e-05	-8.83039e-07	-5.46779e-07	-6.40069e-07	-2.2664e-07	1.12743	1.85531	0.802173	-0.258619	4.37963	7.4293	2.93757	2.58532	0.000231674	0.000205911	0.000168219	6.59856e-05	-0.985779	-0.987113	-0.995349	0.247331	0
-0.000341546	-0.000323089	-0.000239586	0.000351247	-7.04171e-07	-3.31581e-07	-3.14769e-07	-1.84425e-07	-1.57408	-1.1773	-0.884633	-1.148	4.47273	3.93036	2.74022	4.20526	0.000348861	0.000187839	0.000179438	0.000124362	0.000320821	0.000343618	0.000213842	-0.000172474	6.10361e-07	2.9384e-07	2.95052e-07	3.9479e-07	1.53693	1.33926	0.953782	1.04096	4.39982	4.43811	2.88286	4.19107	0.000301003	0.000165537	0.000153464	0.000156188	-0.997009	-0.984984	-0.992469	-0.909517	2

## Sheet: sub1_segwin_48s_loc_midleft
Ch1	Ch2	Ch3	Ch4	Ch5	Ch6	Ch7	Ch8	Ch9	Ch10	Ch1	Ch2	Ch3	Ch4	Ch5	Ch6	Ch7	Ch8	Ch9	Ch10	Ch1	Ch2	Ch3	Ch4	Ch5	Ch6	Ch7	Ch8	Ch9	Ch10	Ch1	Ch2	Ch3	Ch4	Ch5	Ch6	Ch7	Ch8	Ch9	Ch10	Ch1	Ch2	Ch3	Ch4	Ch5	Ch6	Ch7	Ch8	Ch9	Ch10
HbO2_mean	HbO2_mean	HbO2_mean	HbO2_mean	HbO2_mean	HbO2_mean	HbO2_mean	HbO2_mean	HbO2_mean	HbO2_mean	HbO2_slope	HbO2_slope	HbO2_slope	HbO2_slope	HbO2_slope	HbO2_slope	HbO2_slope	HbO2_slope	HbO2_slope	HbO2_slope	HbO2_skewness	HbO2_skewness	HbO2_skewness	HbO2_skewness	HbO2_skewness	HbO2_skewness	HbO2_skewness	HbO2_skewness	HbO2_skewness	HbO2_skewness	HbO2_kurtosis	HbO2_kurtosis	HbO2_kurtosis	HbO2_kurtosis	HbO2_kurtosis	HbO2_kurtosis	HbO2_kurtosis	HbO2_kurtosis	HbO2_kurtosis	HbO2_kurtosis	HbO2_variance	HbO2_variance	HbO2_variance	HbO2_variance	HbO2_variance	HbO2_variance	HbO2_variance	HbO2_variance	HbO2_variance	HbO2_variance
5.94328e-05	-2.46031e-05	0.000258403	0.000181933	0.000134911	0.00017658	0.000119649	0.000164167	0.000144011	-6.4103e-05	-2.59111e-07	2.45751e-07	3.58417e-07	2.23047e-07	1.90513e-07	1.35346e-07	-1.26901e-07	-1.11292e-07	-1.9037e-06	-1.53167e-06	0.416683	-0.201355	-0.817787	-0.355985	-0.834439	-0.528413	-0.652949	0.0699431	0.782738	1.06366	1.76621	2.0216	2.75188	1.99606	2.81686	2.47536	3.0041	2.19816	2.22097	2.59585	5.37135e-05	8.98152e-05	0.000138587	0.000136523	8.24423e-05	9.26928e-05	5.37711e-05	8.17998e-05	0.000395294	0.000404074
3.67042e-05	1.42587e-06	-0.000181099	-8.47021e-05	-0.000132864	-0.000153661	-4.29395e-05	-0.000106834	-1.70733e-05	-6.27717e-05	6.95478e-08	1.83685e-08	6.22349e-07	2.06596e-07	2.13684e-07	1.7879e-07	2.88354e-07	4.62319e-07	-2.55831e-08	6.2556e-09	-0.822172	-0.463087	-0.220628	-0.442284	-0.029365	0.197072	0.000945725	0.529097	0.193186	0.260853	3.06469	1.65748	2.09776	2.09973	1.82177	1.65801	2.32084	1.90838	2.20934	2.76368	4.59033e-05	0.000119456	0.000242603	0.000125459	8.70679e-05	8.93355e-05	9.15403e-05	0.00015292	0.000241365	0.000199845
0.000126067	0.000146571	0.00026065	0.000245587	0.000118358	0.000120288	5.34433e-05	8.83791e-05	-0.000244548	-0.000240481	2.56812e-07	9.8944e-07	1.18713e-06	7.5688e-07	8.03656e-07	6.44357e-07	3.64093e-07	3.49057e-07	-6.20557e-07	-2.42517e-07	0.477393	-0.285527	0.0897272	0.0503202	0.0352633	0.34167	-0.18071	0.452399	-0.56427	0.236731	1.80949	1.56114	1.44521	1.56155	1.28167	1.40795	1.83341	1.86868	2.57606	4.72615	5.2449e-05	0.000191561	0.000256042	0.000175202	0.000153924	0.000127374	8.98125e-05	9.14924e-05	0.000199597	0.000158183
-0.000175253	-0.000300415	-0.000283801	-0.000177924	-0.000213602	-0.000162634	-0.000107453	-0.000121462	0.000195433	-9.51113e-05	1.3392e-07	1.30035e-07	-2.7156e-07	-2.71143e-07	1.58157e-07	8.06119e-10	2.05121e-07	4.39581e-08	-1.57276e-07	6.12309e-08	1.01995	-0.0726563	-0.652656	-0.719544	0.579781	0.344579	0.47839	1.24607	0.952996	-0.138474	3.35809	1.60011	2.26265	2.24962	2.37911	4.92561	3.34382	5.02531	5.1642	1.8455	7.61477e-05	0.000126362	0.000151934	0.000153602	5.1107e-05	3.11307e-05	6.93106e-05	4.64528e-05	0.000124462	0.000185416
5.48758e-05	-0.000153235	0.000119559	7.66564e-05	7.61945e-05	9.56952e-05	8.36754e-05	0.000110566	-1.72724e-05	-5.31986e-05	1.3835e-07	2.54052e-07	-9.80709e-09	-1.5552e-07	4.19958e-07	3.22189e-07	1.45056e-07	-2.5849e-08	-2.50713e-07	-1.10461e-07	-0.216814	0.30667	0.0677574	0.0443745	-0.724818	-0.978249	0.264295	0.415684	-0.134281	-0.406164	1.57283	2.76643	1.59232	1.9229	2.49694	2.76485	2.57271	2.34172	1.98365	2.09527	4.94129e-05	0.000172113	7.81968e-05	0.000113707	8.37496e-05	8.14697e-05	3.97254e-05	4.6115e-05	0.000346707	0.000261686
-7.1065e-05	-7.80478e-05	-0.0001725	-0.000209501	-0.000132975	-0.000169908	-5.60251e-05	-0.000127122	-0.000165358	5.4044e-06	1.45782e-07	-4.1305e-07	4.96262e-07	4.06857e-07	2.99884e-08	6.43978e-08	1.0495e-07	2.55803e-07	-4.36683e-07	-1.06714e-07	0.37773	-0.411055	-0.499098	0.0647237	0.04928	0.617932	0.416084	0.374593	0.381185	-0.163334	1.69699	2.87196	1.97418	1.72504	2.49127	2.73498	2.65338	1.97925	1.85187	1.68978	6.0409e-05	0.000138852	0.000189353	0.000177641	4.1259e-05	6.48319e-05	4.9854e-05	9.86045e-05	0.000303648	0.000231663
2.88875e-05	-0.000132058	-1.76272e-06	1.39386e-05	2.35586e-05	3.08172e-05	1.22094e-05	5.05357e-05	6.1167e-05	6.65964e-05	6.20328e-07	7.12157e-07	5.97714e-07	3.79807e-07	6.87583e-07	6.82634e-07	4.47377e-07	7.56846e-07	7.9624e-07	1.02941e-06	-0.263831	0.12318	0.773884	0.460343	-0.13159	0.226707	0.198163	0.872307	0.222108	0.248836	1.4953	1.71358	2.4946	2.33129	2.07432	2.27542	2.22294	2.52814	1.4534	1.73481	0.000120478	0.000140885	0.000168938	0.000122741	0.000131097	0.000134951	8.58665e-05	0.000152217	0.000242116	0.000264995
1.26489e-05	8.64667e-05	-0.000106068	-2.19465e-05	-0.000183597	-0.000195093	-0.000117219	-0.000185537	-0.00010436	-0.000139327	-2.03629e-07	1.05365e-07	4.50816e-07	4.94579e-07	-5.09505e-08	-3.67347e-09	-7.15962e-08	1.07333e-07	-3.8072e-07	-3.88538e-07	-0.373435	-0.195995	-0.00132371	0.0760684	1.79524	0.728757	0.410048	0.14509	-0.851643	-1.23449	1.78883	1.61151	1.82192	1.95436	6.89676	3.93564	2.48294	1.65969	3.63216	3.8702	8.39141e-05	0.000233847	0.000156833	0.000165702	6.05033e-05	7.54798e-05	5.16085e-05	7.6056e-05	0.000197676	0.000187631
-3.24883e-05	-0.000196292	-0.000175647	-0.000105029	-0.000109451	-6.25413e-05	-2.26568e-05	-4.50315e-05	0.00040108	0.000481926	-1.24718e-07	1.61538e-07	5.05881e-07	6.41536e-07	4.30658e-07	3.46051e-07	-5.77873e-08	2.27776e-07	1.82216e-06	1.16712e-06	0.751695	-0.473493	0.465157	0.886501	0.765124	0.864529	-0.244859	0.106359	-0.377921	-0.478242	3.38158	2.04154	2.28048	2.33393	2.04576	2.41511	1.98396	2.09601	1.39984	1.58432	4.20717e-05	0.000142543	0.000176851	0.000163258	9.72902e-05	9.97345e-05	2.78898e-05	0.000106925	0.000390576	0.000255408
0.000106917	-8.28784e-05	-0.000140747	-0.000189614	-9.0243e-05	-5.10848e-05	7.82119e-05	-2.10916e-06	-0.000261257	-8.78674e-05	8.95929e-08	2.27083e-08	-3.17063e-07	-3.72015e-07	-4.37405e-07	-3.56673e-07	-2.03887e-07	-3.80971e-07	5.56601e-08	3.83258e-07	-0.829826	-0.10642	-0.310738	1.026	0.327428	0.663934	0.767992	0.230183	0.266573	0.650592	2.46196	1.76905	2.58533	3.13255	1.67999	2.03535	2.37201	1.6599	1.71792	2.4288	4.45532e-05	8.83939e-05	0.000124433	0.000121717	0.000128673	0.000115188	7.63286e-05	0.000116551	0.000190048	0.000209179
2.28419e-05	-0.000179748	7.06191e-05	4.72105e-05	5.32995e-05	7.23013e-05	6.26593e-06	1.05444e-05	-0.000315044	-6.91653e-05	4.83627e-07	1.52212e-06	1.25587e-06	1.58513e-06	6.5912e-07	1.36541e-06	1.74591e-07	7.1352e-07	1.87214e-07	-3.84285e-07	0.215353	0.557221	0.573047	0.633677	0.720405	0.594475	0.629657	1.16484	0.511845	0.325505	1.33123	1.68854	1.81023	1.74681	2.11687	1.96955	2.64271	3.5347	1.95957	1.98325	9.54066e-05	0.000327143	0.000301393	0.000328096	0.000137437	0.000266925	4.1073e-05	0.000156922	0.000338828	0.000333974
-0.000105689	-0.000206492	-2.46411e-06	-8.28854e-05	-7.63943e-05	-0.000357714	-4.41766e-05	-0.000227152	1.53154e-05	-9.30115e-05	-1.1552e-07	-6.83947e-07	-7.95006e-07	-1.36003e-06	-3.19351e-07	-3.14218e-07	-3.36166e-08	-3.57224e-07	-6.60633e-07	-2.98256e-07	0.620995	0.064457	0.0426573	0.27427	0.242417	-0.279585	-0.731326	-0.342152	0.680247	0.601431	2.22924	1.36059	1.34756	1.45409	1.65084	1.76864	2.4076	1.77154	3.2242	2.29327	5.95689e-05	0.00023806	0.000272944	0.0004834	0.000116179	0.000171346	6.56939e-05	0.000185455	0.000245709	0.000212398
6.48362e-06	-0.00013615	-8.64713e-06	-5.34536e-05	5.8465e-05	5.74042e-05	9.40087e-05	0.00013132	0.0001087	0.000122309	1.74369e-07	-1.15065e-07	2.31203e-07	3.32245e-08	4.71241e-07	2.02127e-07	1.51799e-07	2.82717e-07	-6.81745e-07	-5.24668e-07	-0.459812	-0.330018	0.206116	0.178178	-0.629089	-0.56929	0.210992	-0.91333	0.430805	0.372621	2.70404	1.89661	1.84637	2.07662	2.27836	2.76341	2.66351	2.75662	2.00861	1.86155	6.21356e-05	7.79316e-05	0.000164083	5.93494e-05	0.000117495	6.5881e-05	5.03527e-05	7.74051e-05	0.000395483	0.000296132
-1.56786e-05	0.000202302	-9.95373e-06	0.000111215	-0.000192979	-7.57785e-05	-7.84156e-05	-6.74466e-05	4.16693e-05	7.70466e-05	-4.0088e-07	-1.10305e-07	-5.33474e-07	-3.21968e-07	-2.07051e-07	-4.99178e-08	-1.68351e-08	2.43076e-08	1.2341e-06	1.21142e-06	-0.0266663	-1.18594	1.09175	-0.37789	1.74241	0.402735	1.90543	0.758081	-1.21193	-1.26871	1.57529	3.69283	4.28583	2.81549	5.5089	1.95168	7.78728	2.58334	3.27017	3.22731	0.000119286	8.23856e-05	0.000209592	0.000119946	0.00013752	5.41543e-05	5.01838e-05	6.12758e-05	0.000424408	0.000402482
8.31559e-05	-0.000285162	-6.69594e-05	-0.00010484	7.21194e-05	-1.81505e-06	4.7445e-05	5.98529e-06	0.000142159	0.000181107	8.82148e-08	2.82863e-07	-3.89306e-07	2.86617e-07	-2.59251e-07	1.27326e-07	-5.69931e-07	1.01058e-07	2.83743e-06	1.82107e-06	0.694817	0.484045	-1.07846	0.488537	-0.622456	0.438216	0.01993	-0.675998	1.02127	1.25473	2.60214	1.79806	2.79985	1.54918	2.38488	2.86113	1.64354	3.90934	2.4321	3.15624	4.25967e-05	6.93944e-05	9.80221e-05	6.0672e-05	5.75266e-05	6.26207e-05	0.000115246	4.21708e-05	0.000610981	0.000401534
-0.000149457	-0.000130531	-9.24299e-05	-0.000148527	-0.000131692	-0.000154135	-9.74921e-06	-0.000186015	2.13268e-05	0.000100509	-6.59395e-08	-7.90811e-07	1.74314e-07	-9.94937e-08	3.19043e-07	7.10001e-08	3.4134e-07	2.04361e-07	-5.86548e-07	-4.23854e-07	0.651672	0.0880098	-0.95259	0.242045	-0.0411361	0.32568	-0.901014	-0.610007	-0.525824	-0.120196	2.98683	1.63585	3.1095	1.659	2.27856	3.76415	2.58337	2.16295	2.27448	2.35646	4.98521e-05	0.000232276	9.85502e-05	5.25298e-05	0.000106599	3.73466e-05	0.000108575	7.67645e-05	0.000276995	0.000198495
0.000152741	0.000148934	7.66973e-05	0.000164172	3.20088e-05	3.42851e-05	3.77415e-06	3.79687e-05	0.000171373	-6.76301e-05	-2.49785e-07	7.92527e-07	-2.5666e-07	5.79103e-07	-3.30713e-07	-2.79132e-07	-3.21763e-07	6.86898e-08	2.02164e-06	2.01069e-06	-1.08406	0.36205	-0.349159	0.242042	0.358935	-0.093858	0.391305	-0.615122	-0.39688	-0.401168	2.82812	1.3224	1.65173	1.43225	1.63634	1.5889	1.98712	1.86687	1.75033	1.60038	6.74044e-05	0.000162237	0.000206539	0.000140162	8.72642e-05	0.000108046	9.55823e-05	9.90702e-05	0.000555543	0.000465318
5.68375e-06	-0.000299982	0.000108858	-0.000117873	8.41386e-05	8.0646e-05	0.000137421	3.44789e-05	-0.000637909	-0.000418881	2.71858e-07	3.21759e-07	-2.16742e-07	1.2885e-07	-1.68297e-07	2.81254e-08	-4.32223e-08	8.40034e-08	7.23768e-07	9.53196e-08	0.203808	-0.00125383	0.719915	-0.519531	1.30804	0.316497	0.492761	-0.403667	-0.658502	-0.149875	2.03816	1.56428	2.97171	2.41974	3.87865	2.19875	3.38368	2.23243	2.53823	1.91566	9.23742e-05	0.000202638	0.00016999	0.000126028	0.000101723	9.33123e-05	4.25125e-05	6.87317e-05	0.00024507	0.000100764
1.47995e-05	-0.000129733	7.12828e-05	1.76661e-05	0.000154179	8.773e-05	0.000126162	7.93713e-05	0.000318921	0.000359426	-4.87525e-07	1.48971e-06	1.38364e-07	-3.38792e-08	-2.47734e-07	-3.59034e-07	-3.91482e-07	-3.23777e-07	9.30933e-07	4.03764e-07	-0.63773	-0.335018	-0.470318	0.179496	-0.288109	-0.858192	0.210212	-0.258309	-0.6474	-1.90795	1.8317	1.48637	2.105	1.83215	1.64216	2.29942	1.6446	1.92656	3.56603	7.65544	9.60402e-05	0.000291753	8.55645e-05	8.09421e-05	0.000112657	9.07763e-05	0.000105928	7.30807e-05	0.000265081	0.000209061
0.000135767	-8.21375e-05	2.38965e-05	3.30118e-05	-3.15735e-06	-1.10008e-05	4.32865e-05	1.25901e-05	-0.000341546	-0.000323089	-1.3853e-07	-3.90679e-07	6.54696e-08	1.23759e-07	9.14659e-09	-7.21357e-08	7.38904e-08	-2.8266e-08	-7.04171e-07	-3.31581e-07	0.340217	-1.37752	0.316715	-0.751224	0.905916	0.726022	0.357659	-0.0432967	-1.57408	-1.1773	2.98684	3.78	2.31815	3.06744	2.70445	2.71599	2.04444	1.89309	4.47273	3.93036	4.99744e-05	0.000143616	0.000104233	8.02638e-05	8.38365e-05	7.94677e-05	5.20706e-05	6.35722e-05	0.000348861	0.000187839
[truncated: 61 more columns]

## Sheet: sub1_segwin_48s_loc_midright
Ch3	Ch4	Ch5	Ch6	Ch7	Ch8	Ch9	Ch10	Ch11	Ch12	Ch3	Ch4	Ch5	Ch6	Ch7	Ch8	Ch9	Ch10	Ch11	Ch12	Ch3	Ch4	Ch5	Ch6	Ch7	Ch8	Ch9	Ch10	Ch11	Ch12	Ch3	Ch4	Ch5	Ch6	Ch7	Ch8	Ch9	Ch10	Ch11	Ch12	Ch3	Ch4	Ch5	Ch6	Ch7	Ch8	Ch9	Ch10	Ch11	Ch12
HbO2_mean	HbO2_mean	HbO2_mean	HbO2_mean	HbO2_mean	HbO2_mean	HbO2_mean	HbO2_mean	HbO2_mean	HbO2_mean	HbO2_slope	HbO2_slope	HbO2_slope	HbO2_slope	HbO2_slope	HbO2_slope	HbO2_slope	HbO2_slope	HbO2_slope	HbO2_slope	HbO2_skewness	HbO2_skewness	HbO2_skewness	HbO2_skewness	HbO2_skewness	HbO2_skewness	HbO2_skewness	HbO2_skewness	HbO2_skewness	HbO2_skewness	HbO2_kurtosis	HbO2_kurtosis	HbO2_kurtosis	HbO2_kurtosis	HbO2_kurtosis	HbO2_kurtosis	HbO2_kurtosis	HbO2_kurtosis	HbO2_kurtosis	HbO2_kurtosis	HbO2_variance	HbO2_variance	HbO2_variance	HbO2_variance	HbO2_variance	HbO2_variance	HbO2_variance	HbO2_variance	HbO2_variance	HbO2_variance
0.000258403	0.000181933	0.000134911	0.00017658	0.000119649	0.000164167	0.000144011	-6.4103e-05	1.90815e-05	1.32515e-07	3.58417e-07	2.23047e-07	1.90513e-07	1.35346e-07	-1.26901e-07	-1.11292e-07	-1.9037e-06	-1.53167e-06	-1.20602e-06	-1.10628e-06	-0.817787	-0.355985	-0.834439	-0.528413	-0.652949	0.0699431	0.782738	1.06366	1.12145	1.01929	2.75188	1.99606	2.81686	2.47536	3.0041	2.19816	2.22097	2.59585	2.80915	2.51546	0.000138587	0.000136523	8.24423e-05	9.26928e-05	5.37711e-05	8.17998e-05	0.000395294	0.000404074	0.000272092	0.00028057
-0.000181099	-8.47021e-05	-0.000132864	-0.000153661	-4.29395e-05	-0.000106834	-1.70733e-05	-6.27717e-05	-7.90046e-06	-9.16458e-05	6.22349e-07	2.06596e-07	2.13684e-07	1.7879e-07	2.88354e-07	4.62319e-07	-2.55831e-08	6.2556e-09	4.07701e-07	5.70552e-07	-0.220628	-0.442284	-0.029365	0.197072	0.000945725	0.529097	0.193186	0.260853	0.22005	0.22841	2.09776	2.09973	1.82177	1.65801	2.32084	1.90838	2.20934	2.76368	2.24419	2.20606	0.000242603	0.000125459	8.70679e-05	8.93355e-05	9.15403e-05	0.00015292	0.000241365	0.000199845	0.000208453	0.000244485
0.00026065	0.000245587	0.000118358	0.000120288	5.34433e-05	8.83791e-05	-0.000244548	-0.000240481	-0.000240201	-0.000279992	1.18713e-06	7.5688e-07	8.03656e-07	6.44357e-07	3.64093e-07	3.49057e-07	-6.20557e-07	-2.42517e-07	-4.76917e-07	-1.08763e-06	0.0897272	0.0503202	0.0352633	0.34167	-0.18071	0.452399	-0.56427	0.236731	-0.0172228	-0.0334951	1.44521	1.56155	1.28167	1.40795	1.83341	1.86868	2.57606	4.72615	2.54481	2.02503	0.000256042	0.000175202	0.000153924	0.000127374	8.98125e-05	9.14924e-05	0.000199597	0.000158183	0.000145623	0.000240162
-0.000283801	-0.000177924	-0.000213602	-0.000162634	-0.000107453	-0.000121462	0.000195433	-9.51113e-05	0.000262871	0.00027211	-2.7156e-07	-2.71143e-07	1.58157e-07	8.06119e-10	2.05121e-07	4.39581e-08	-1.57276e-07	6.12309e-08	-3.14125e-07	-3.39936e-07	-0.652656	-0.719544	0.579781	0.344579	0.47839	1.24607	0.952996	-0.138474	0.437046	0.636741	2.26265	2.24962	2.37911	4.92561	3.34382	5.02531	5.1642	1.8455	2.30966	2.62799	0.000151934	0.000153602	5.1107e-05	3.11307e-05	6.93106e-05	4.64528e-05	0.000124462	0.000185416	0.000140061	0.000208676
0.000119559	7.66564e-05	7.61945e-05	9.56952e-05	8.36754e-05	0.000110566	-1.72724e-05	-5.31986e-05	-0.000147526	-0.000182554	-9.80709e-09	-1.5552e-07	4.19958e-07	3.22189e-07	1.45056e-07	-2.5849e-08	-2.50713e-07	-1.10461e-07	-5.52874e-07	-1.12682e-06	0.0677574	0.0443745	-0.724818	-0.978249	0.264295	0.415684	-0.134281	-0.406164	0.124123	0.615133	1.59232	1.9229	2.49694	2.76485	2.57271	2.34172	1.98365	2.09527	1.82806	1.9531	7.81968e-05	0.000113707	8.37496e-05	8.14697e-05	3.97254e-05	4.6115e-05	0.000346707	0.000261686	0.000312805	0.000394652
-0.0001725	-0.000209501	-0.000132975	-0.000169908	-5.60251e-05	-0.000127122	-0.000165358	5.4044e-06	4.5448e-05	0.000123809	4.96262e-07	4.06857e-07	2.99884e-08	6.43978e-08	1.0495e-07	2.55803e-07	-4.36683e-07	-1.06714e-07	4.74143e-08	3.08337e-07	-0.499098	0.0647237	0.04928	0.617932	0.416084	0.374593	0.381185	-0.163334	0.145137	0.713719	1.97418	1.72504	2.49127	2.73498	2.65338	1.97925	1.85187	1.68978	1.732	2.67839	0.000189353	0.000177641	4.1259e-05	6.48319e-05	4.9854e-05	9.86045e-05	0.000303648	0.000231663	0.000158302	0.000179569
-1.76272e-06	1.39386e-05	2.35586e-05	3.08172e-05	1.22094e-05	5.05357e-05	6.1167e-05	6.65964e-05	2.92623e-05	0.000175361	5.97714e-07	3.79807e-07	6.87583e-07	6.82634e-07	4.47377e-07	7.56846e-07	7.9624e-07	1.02941e-06	-1.03866e-07	2.19573e-07	0.773884	0.460343	-0.13159	0.226707	0.198163	0.872307	0.222108	0.248836	-0.308045	0.0726629	2.4946	2.33129	2.07432	2.27542	2.22294	2.52814	1.4534	1.73481	2.14217	1.72935	0.000168938	0.000122741	0.000131097	0.000134951	8.58665e-05	0.000152217	0.000242116	0.000264995	0.000143551	0.000133247
-0.000106068	-2.19465e-05	-0.000183597	-0.000195093	-0.000117219	-0.000185537	-0.00010436	-0.000139327	-5.49416e-05	-6.42411e-05	4.50816e-07	4.94579e-07	-5.09505e-08	-3.67347e-09	-7.15962e-08	1.07333e-07	-3.8072e-07	-3.88538e-07	1.60779e-07	6.05343e-07	-0.00132371	0.0760684	1.79524	0.728757	0.410048	0.14509	-0.851643	-1.23449	0.140176	0.369234	1.82192	1.95436	6.89676	3.93564	2.48294	1.65969	3.63216	3.8702	1.75881	1.74578	0.000156833	0.000165702	6.05033e-05	7.54798e-05	5.16085e-05	7.6056e-05	0.000197676	0.000187631	0.000155729	0.000229518
-0.000175647	-0.000105029	-0.000109451	-6.25413e-05	-2.26568e-05	-4.50315e-05	0.00040108	0.000481926	0.000232872	0.000441901	5.05881e-07	6.41536e-07	4.30658e-07	3.46051e-07	-5.77873e-08	2.27776e-07	1.82216e-06	1.16712e-06	1.00643e-06	1.50148e-07	0.465157	0.886501	0.765124	0.864529	-0.244859	0.106359	-0.377921	-0.478242	-0.178943	0.102226	2.28048	2.33393	2.04576	2.41511	1.98396	2.09601	1.39984	1.58432	1.71715	2.13122	0.000176851	0.000163258	9.72902e-05	9.97345e-05	2.78898e-05	0.000106925	0.000390576	0.000255408	0.000195587	0.000115739
-0.000140747	-0.000189614	-9.0243e-05	-5.10848e-05	7.82119e-05	-2.10916e-06	-0.000261257	-8.78674e-05	-0.000226331	-0.000109774	-3.17063e-07	-3.72015e-07	-4.37405e-07	-3.56673e-07	-2.03887e-07	-3.80971e-07	5.56601e-08	3.83258e-07	-2.17724e-07	5.32541e-07	-0.310738	1.026	0.327428	0.663934	0.767992	0.230183	0.266573	0.650592	-0.4481	0.546689	2.58533	3.13255	1.67999	2.03535	2.37201	1.6599	1.71792	2.4288	1.73594	2.31479	0.000124433	0.000121717	0.000128673	0.000115188	7.63286e-05	0.000116551	0.000190048	0.000209179	0.000175924	0.000226849
7.06191e-05	4.72105e-05	5.32995e-05	7.23013e-05	6.26593e-06	1.05444e-05	-0.000315044	-6.91653e-05	-0.000230471	2.40242e-05	1.25587e-06	1.58513e-06	6.5912e-07	1.36541e-06	1.74591e-07	7.1352e-07	1.87214e-07	-3.84285e-07	3.31002e-07	-1.14719e-06	0.573047	0.633677	0.720405	0.594475	0.629657	1.16484	0.511845	0.325505	0.529936	-0.636719	1.81023	1.74681	2.11687	1.96955	2.64271	3.5347	1.95957	1.98325	2.01894	1.90829	0.000301393	0.000328096	0.000137437	0.000266925	4.1073e-05	0.000156922	0.000338828	0.000333974	0.000162632	0.000238654
-2.46411e-06	-8.28854e-05	-7.63943e-05	-0.000357714	-4.41766e-05	-0.000227152	1.53154e-05	-9.30115e-05	-7.33128e-06	4.13688e-05	-7.95006e-07	-1.36003e-06	-3.19351e-07	-3.14218e-07	-3.36166e-08	-3.57224e-07	-6.60633e-07	-2.98256e-07	-8.06062e-07	2.2744e-07	0.0426573	0.27427	0.242417	-0.279585	-0.731326	-0.342152	0.680247	0.601431	0.710637	-0.673947	1.34756	1.45409	1.65084	1.76864	2.4076	1.77154	3.2242	2.29327	2.414	2.32869	0.000272944	0.0004834	0.000116179	0.000171346	6.56939e-05	0.000185455	0.000245709	0.000212398	0.000261543	0.00014902
-8.64713e-06	-5.34536e-05	5.8465e-05	5.74042e-05	9.40087e-05	0.00013132	0.0001087	0.000122309	1.06558e-05	0.000204626	2.31203e-07	3.32245e-08	4.71241e-07	2.02127e-07	1.51799e-07	2.82717e-07	-6.81745e-07	-5.24668e-07	-9.91245e-07	-8.30767e-07	0.206116	0.178178	-0.629089	-0.56929	0.210992	-0.91333	0.430805	0.372621	-0.278822	-0.250037	1.84637	2.07662	2.27836	2.76341	2.66351	2.75662	2.00861	1.86155	1.75619	1.67421	0.000164083	5.93494e-05	0.000117495	6.5881e-05	5.03527e-05	7.74051e-05	0.000395483	0.000296132	0.000265006	0.000226217
-9.95373e-06	0.000111215	-0.000192979	-7.57785e-05	-7.84156e-05	-6.74466e-05	4.16693e-05	7.70466e-05	0.000179835	1.82645e-06	-5.33474e-07	-3.21968e-07	-2.07051e-07	-4.99178e-08	-1.68351e-08	2.43076e-08	1.2341e-06	1.21142e-06	9.66572e-07	1.44342e-06	1.09175	-0.37789	1.74241	0.402735	1.90543	0.758081	-1.21193	-1.26871	-0.816459	-1.00137	4.28583	2.81549	5.5089	1.95168	7.78728	2.58334	3.27017	3.22731	2.10528	3.06412	0.000209592	0.000119946	0.00013752	5.41543e-05	5.01838e-05	6.12758e-05	0.000424408	0.000402482	0.000300055	0.000444991
-6.69594e-05	-0.00010484	7.21194e-05	-1.81505e-06	4.7445e-05	5.98529e-06	0.000142159	0.000181107	-2.1522e-05	7.53967e-05	-3.89306e-07	2.86617e-07	-2.59251e-07	1.27326e-07	-5.69931e-07	1.01058e-07	2.83743e-06	1.82107e-06	8.31218e-07	1.87748e-07	-1.07846	0.488537	-0.622456	0.438216	0.01993	-0.675998	1.02127	1.25473	0.745884	0.453691	2.79985	1.54918	2.38488	2.86113	1.64354	3.90934	2.4321	3.15624	2.10115	2.59507	9.80221e-05	6.0672e-05	5.75266e-05	6.26207e-05	0.000115246	4.21708e-05	0.000610981	0.000401534	0.000279649	0.000161899
-9.24299e-05	-0.000148527	-0.000131692	-0.000154135	-9.74921e-06	-0.000186015	2.13268e-05	0.000100509	0.000521386	0.0005125	1.74314e-07	-9.94937e-08	3.19043e-07	7.10001e-08	3.4134e-07	2.04361e-07	-5.86548e-07	-4.23854e-07	-6.30771e-07	-4.09095e-07	-0.95259	0.242045	-0.0411361	0.32568	-0.901014	-0.610007	-0.525824	-0.120196	-0.768958	-0.552199	3.1095	1.659	2.27856	3.76415	2.58337	2.16295	2.27448	2.35646	2.09086	1.97783	9.85502e-05	5.25298e-05	0.000106599	3.73466e-05	0.000108575	7.67645e-05	0.000276995	0.000198495	0.000232587	0.000170049
7.66973e-05	0.000164172	3.20088e-05	3.42851e-05	3.77415e-06	3.79687e-05	0.000171373	-6.76301e-05	-0.000169725	-0.000309118	-2.5666e-07	5.79103e-07	-3.30713e-07	-2.79132e-07	-3.21763e-07	6.86898e-08	2.02164e-06	2.01069e-06	2.30435e-07	1.09594e-06	-0.349159	0.242042	0.358935	-0.093858	0.391305	-0.615122	-0.39688	-0.401168	-0.0225412	-0.489952	1.65173	1.43225	1.63634	1.5889	1.98712	1.86687	1.75033	1.60038	1.72832	1.94	0.000206539	0.000140162	8.72642e-05	0.000108046	9.55823e-05	9.90702e-05	0.000555543	0.000465318	0.000175989	0.00025526
0.000108858	-0.000117873	8.41386e-05	8.0646e-05	0.000137421	3.44789e-05	-0.000637909	-0.000418881	-2.17169e-05	8.16729e-05	-2.16742e-07	1.2885e-07	-1.68297e-07	2.81254e-08	-4.32223e-08	8.40034e-08	7.23768e-07	9.53196e-08	4.06914e-07	-3.56269e-07	0.719915	-0.519531	1.30804	0.316497	0.492761	-0.403667	-0.658502	-0.149875	-0.485759	0.773374	2.97171	2.41974	3.87865	2.19875	3.38368	2.23243	2.53823	1.91566	2.57875	3.21112	0.00016999	0.000126028	0.000101723	9.33123e-05	4.25125e-05	6.87317e-05	0.00024507	0.000100764	0.00015156	0.000170267
7.12828e-05	1.76661e-05	0.000154179	8.773e-05	0.000126162	7.93713e-05	0.000318921	0.000359426	0.000294032	9.79812e-05	1.38364e-07	-3.38792e-08	-2.47734e-07	-3.59034e-07	-3.91482e-07	-3.23777e-07	9.30933e-07	4.03764e-07	7.29429e-07	-6.06352e-07	-0.470318	0.179496	-0.288109	-0.858192	0.210212	-0.258309	-0.6474	-1.90795	-0.608778	-0.204844	2.105	1.83215	1.64216	2.29942	1.6446	1.92656	3.56603	7.65544	2.44412	2.87069	8.55645e-05	8.09421e-05	0.000112657	9.07763e-05	0.000105928	7.30807e-05	0.000265081	0.000209061	0.000190809	0.000126314
2.38965e-05	3.30118e-05	-3.15735e-06	-1.10008e-05	4.32865e-05	1.25901e-05	-0.000341546	-0.000323089	-0.000239586	0.000351247	6.54696e-08	1.23759e-07	9.14659e-09	-7.21357e-08	7.38904e-08	-2.8266e-08	-7.04171e-07	-3.31581e-07	-3.14769e-07	-1.84425e-07	0.316715	-0.751224	0.905916	0.726022	0.357659	-0.0432967	-1.57408	-1.1773	-0.884633	-1.148	2.31815	3.06744	2.70445	2.71599	2.04444	1.89309	4.47273	3.93036	2.74022	4.20526	0.000104233	8.02638e-05	8.38365e-05	7.94677e-05	5.20706e-05	6.35722e-05	0.000348861	0.000187839	0.000179438	0.000124362
[truncated: 61 more columns]

## Sheet: sub1_segwin_48s_loc_allloc
Ch1	Ch2	Ch3	Ch4	Ch5	Ch6	Ch7	Ch8	Ch9	Ch10	Ch11	Ch12	Ch1	Ch2	Ch3	Ch4	Ch5	Ch6	Ch7	Ch8	Ch9	Ch10	Ch11	Ch12	Ch1	Ch2	Ch3	Ch4	Ch5	Ch6	Ch7	Ch8	Ch9	Ch10	Ch11	Ch12	Ch1	Ch2	Ch3	Ch4	Ch5	Ch6	Ch7	Ch8	Ch9	Ch10	Ch11	Ch12	Ch1	Ch2
HbO2_mean	HbO2_mean	HbO2_mean	HbO2_mean	HbO2_mean	HbO2_mean	HbO2_mean	HbO2_mean	HbO2_mean	HbO2_mean	HbO2_mean	HbO2_mean	HbO2_slope	HbO2_slope	HbO2_slope	HbO2_slope	HbO2_slope	HbO2_slope	HbO2_slope	HbO2_slope	HbO2_slope	HbO2_slope	HbO2_slope	HbO2_slope	HbO2_skewness	HbO2_skewness	HbO2_skewness	HbO2_skewness	HbO2_skewness	HbO2_skewness	HbO2_skewness	HbO2_skewness	HbO2_skewness	HbO2_skewness	HbO2_skewness	HbO2_skewness	HbO2_kurtosis	HbO2_kurtosis	HbO2_kurtosis	HbO2_kurtosis	HbO2_kurtosis	HbO2_kurtosis	HbO2_kurtosis	HbO2_kurtosis	HbO2_kurtosis	HbO2_kurtosis	HbO2_kurtosis	HbO2_kurtosis	HbO2_variance	HbO2_variance
5.94328e-05	-2.46031e-05	0.000258403	0.000181933	0.000134911	0.00017658	0.000119649	0.000164167	0.000144011	-6.4103e-05	1.90815e-05	1.32515e-07	-2.59111e-07	2.45751e-07	3.58417e-07	2.23047e-07	1.90513e-07	1.35346e-07	-1.26901e-07	-1.11292e-07	-1.9037e-06	-1.53167e-06	-1.20602e-06	-1.10628e-06	0.416683	-0.201355	-0.817787	-0.355985	-0.834439	-0.528413	-0.652949	0.0699431	0.782738	1.06366	1.12145	1.01929	1.76621	2.0216	2.75188	1.99606	2.81686	2.47536	3.0041	2.19816	2.22097	2.59585	2.80915	2.51546	5.37135e-05	8.98152e-05
3.67042e-05	1.42587e-06	-0.000181099	-8.47021e-05	-0.000132864	-0.000153661	-4.29395e-05	-0.000106834	-1.70733e-05	-6.27717e-05	-7.90046e-06	-9.16458e-05	6.95478e-08	1.83685e-08	6.22349e-07	2.06596e-07	2.13684e-07	1.7879e-07	2.88354e-07	4.62319e-07	-2.55831e-08	6.2556e-09	4.07701e-07	5.70552e-07	-0.822172	-0.463087	-0.220628	-0.442284	-0.029365	0.197072	0.000945725	0.529097	0.193186	0.260853	0.22005	0.22841	3.06469	1.65748	2.09776	2.09973	1.82177	1.65801	2.32084	1.90838	2.20934	2.76368	2.24419	2.20606	4.59033e-05	0.000119456
0.000126067	0.000146571	0.00026065	0.000245587	0.000118358	0.000120288	5.34433e-05	8.83791e-05	-0.000244548	-0.000240481	-0.000240201	-0.000279992	2.56812e-07	9.8944e-07	1.18713e-06	7.5688e-07	8.03656e-07	6.44357e-07	3.64093e-07	3.49057e-07	-6.20557e-07	-2.42517e-07	-4.76917e-07	-1.08763e-06	0.477393	-0.285527	0.0897272	0.0503202	0.0352633	0.34167	-0.18071	0.452399	-0.56427	0.236731	-0.0172228	-0.0334951	1.80949	1.56114	1.44521	1.56155	1.28167	1.40795	1.83341	1.86868	2.57606	4.72615	2.54481	2.02503	5.2449e-05	0.000191561
-0.000175253	-0.000300415	-0.000283801	-0.000177924	-0.000213602	-0.000162634	-0.000107453	-0.000121462	0.000195433	-9.51113e-05	0.000262871	0.00027211	1.3392e-07	1.30035e-07	-2.7156e-07	-2.71143e-07	1.58157e-07	8.06119e-10	2.05121e-07	4.39581e-08	-1.57276e-07	6.12309e-08	-3.14125e-07	-3.39936e-07	1.01995	-0.0726563	-0.652656	-0.719544	0.579781	0.344579	0.47839	1.24607	0.952996	-0.138474	0.437046	0.636741	3.35809	1.60011	2.26265	2.24962	2.37911	4.92561	3.34382	5.02531	5.1642	1.8455	2.30966	2.62799	7.61477e-05	0.000126362
5.48758e-05	-0.000153235	0.000119559	7.66564e-05	7.61945e-05	9.56952e-05	8.36754e-05	0.000110566	-1.72724e-05	-5.31986e-05	-0.000147526	-0.000182554	1.3835e-07	2.54052e-07	-9.80709e-09	-1.5552e-07	4.19958e-07	3.22189e-07	1.45056e-07	-2.5849e-08	-2.50713e-07	-1.10461e-07	-5.52874e-07	-1.12682e-06	-0.216814	0.30667	0.0677574	0.0443745	-0.724818	-0.978249	0.264295	0.415684	-0.134281	-0.406164	0.124123	0.615133	1.57283	2.76643	1.59232	1.9229	2.49694	2.76485	2.57271	2.34172	1.98365	2.09527	1.82806	1.9531	4.94129e-05	0.000172113
-7.1065e-05	-7.80478e-05	-0.0001725	-0.000209501	-0.000132975	-0.000169908	-5.60251e-05	-0.000127122	-0.000165358	5.4044e-06	4.5448e-05	0.000123809	1.45782e-07	-4.1305e-07	4.96262e-07	4.06857e-07	2.99884e-08	6.43978e-08	1.0495e-07	2.55803e-07	-4.36683e-07	-1.06714e-07	4.74143e-08	3.08337e-07	0.37773	-0.411055	-0.499098	0.0647237	0.04928	0.617932	0.416084	0.374593	0.381185	-0.163334	0.145137	0.713719	1.69699	2.87196	1.97418	1.72504	2.49127	2.73498	2.65338	1.97925	1.85187	1.68978	1.732	2.67839	6.0409e-05	0.000138852
2.88875e-05	-0.000132058	-1.76272e-06	1.39386e-05	2.35586e-05	3.08172e-05	1.22094e-05	5.05357e-05	6.1167e-05	6.65964e-05	2.92623e-05	0.000175361	6.20328e-07	7.12157e-07	5.97714e-07	3.79807e-07	6.87583e-07	6.82634e-07	4.47377e-07	7.56846e-07	7.9624e-07	1.02941e-06	-1.03866e-07	2.19573e-07	-0.263831	0.12318	0.773884	0.460343	-0.13159	0.226707	0.198163	0.872307	0.222108	0.248836	-0.308045	0.0726629	1.4953	1.71358	2.4946	2.33129	2.07432	2.27542	2.22294	2.52814	1.4534	1.73481	2.14217	1.72935	0.000120478	0.000140885
1.26489e-05	8.64667e-05	-0.000106068	-2.19465e-05	-0.000183597	-0.000195093	-0.000117219	-0.000185537	-0.00010436	-0.000139327	-5.49416e-05	-6.42411e-05	-2.03629e-07	1.05365e-07	4.50816e-07	4.94579e-07	-5.09505e-08	-3.67347e-09	-7.15962e-08	1.07333e-07	-3.8072e-07	-3.88538e-07	1.60779e-07	6.05343e-07	-0.373435	-0.195995	-0.00132371	0.0760684	1.79524	0.728757	0.410048	0.14509	-0.851643	-1.23449	0.140176	0.369234	1.78883	1.61151	1.82192	1.95436	6.89676	3.93564	2.48294	1.65969	3.63216	3.8702	1.75881	1.74578	8.39141e-05	0.000233847
-3.24883e-05	-0.000196292	-0.000175647	-0.000105029	-0.000109451	-6.25413e-05	-2.26568e-05	-4.50315e-05	0.00040108	0.000481926	0.000232872	0.000441901	-1.24718e-07	1.61538e-07	5.05881e-07	6.41536e-07	4.30658e-07	3.46051e-07	-5.77873e-08	2.27776e-07	1.82216e-06	1.16712e-06	1.00643e-06	1.50148e-07	0.751695	-0.473493	0.465157	0.886501	0.765124	0.864529	-0.244859	0.106359	-0.377921	-0.478242	-0.178943	0.102226	3.38158	2.04154	2.28048	2.33393	2.04576	2.41511	1.98396	2.09601	1.39984	1.58432	1.71715	2.13122	4.20717e-05	0.000142543
0.000106917	-8.28784e-05	-0.000140747	-0.000189614	-9.0243e-05	-5.10848e-05	7.82119e-05	-2.10916e-06	-0.000261257	-8.78674e-05	-0.000226331	-0.000109774	8.95929e-08	2.27083e-08	-3.17063e-07	-3.72015e-07	-4.37405e-07	-3.56673e-07	-2.03887e-07	-3.80971e-07	5.56601e-08	3.83258e-07	-2.17724e-07	5.32541e-07	-0.829826	-0.10642	-0.310738	1.026	0.327428	0.663934	0.767992	0.230183	0.266573	0.650592	-0.4481	0.546689	2.46196	1.76905	2.58533	3.13255	1.67999	2.03535	2.37201	1.6599	1.71792	2.4288	1.73594	2.31479	4.45532e-05	8.83939e-05
2.28419e-05	-0.000179748	7.06191e-05	4.72105e-05	5.32995e-05	7.23013e-05	6.26593e-06	1.05444e-05	-0.000315044	-6.91653e-05	-0.000230471	2.40242e-05	4.83627e-07	1.52212e-06	1.25587e-06	1.58513e-06	6.5912e-07	1.36541e-06	1.74591e-07	7.1352e-07	1.87214e-07	-3.84285e-07	3.31002e-07	-1.14719e-06	0.215353	0.557221	0.573047	0.633677	0.720405	0.594475	0.629657	1.16484	0.511845	0.325505	0.529936	-0.636719	1.33123	1.68854	1.81023	1.74681	2.11687	1.96955	2.64271	3.5347	1.95957	1.98325	2.01894	1.90829	9.54066e-05	0.000327143
-0.000105689	-0.000206492	-2.46411e-06	-8.28854e-05	-7.63943e-05	-0.000357714	-4.41766e-05	-0.000227152	1.53154e-05	-9.30115e-05	-7.33128e-06	4.13688e-05	-1.1552e-07	-6.83947e-07	-7.95006e-07	-1.36003e-06	-3.19351e-07	-3.14218e-07	-3.36166e-08	-3.57224e-07	-6.60633e-07	-2.98256e-07	-8.06062e-07	2.2744e-07	0.620995	0.064457	0.0426573	0.27427	0.242417	-0.279585	-0.731326	-0.342152	0.680247	0.601431	0.710637	-0.673947	2.22924	1.36059	1.34756	1.45409	1.65084	1.76864	2.4076	1.77154	3.2242	2.29327	2.414	2.32869	5.95689e-05	0.00023806
6.48362e-06	-0.00013615	-8.64713e-06	-5.34536e-05	5.8465e-05	5.74042e-05	9.40087e-05	0.00013132	0.0001087	0.000122309	1.06558e-05	0.000204626	1.74369e-07	-1.15065e-07	2.31203e-07	3.32245e-08	4.71241e-07	2.02127e-07	1.51799e-07	2.82717e-07	-6.81745e-07	-5.24668e-07	-9.91245e-07	-8.30767e-07	-0.459812	-0.330018	0.206116	0.178178	-0.629089	-0.56929	0.210992	-0.91333	0.430805	0.372621	-0.278822	-0.250037	2.70404	1.89661	1.84637	2.07662	2.27836	2.76341	2.66351	2.75662	2.00861	1.86155	1.75619	1.67421	6.21356e-05	7.79316e-05
-1.56786e-05	0.000202302	-9.95373e-06	0.000111215	-0.000192979	-7.57785e-05	-7.84156e-05	-6.74466e-05	4.16693e-05	7.70466e-05	0.000179835	1.82645e-06	-4.0088e-07	-1.10305e-07	-5.33474e-07	-3.21968e-07	-2.07051e-07	-4.99178e-08	-1.68351e-08	2.43076e-08	1.2341e-06	1.21142e-06	9.66572e-07	1.44342e-06	-0.0266663	-1.18594	1.09175	-0.37789	1.74241	0.402735	1.90543	0.758081	-1.21193	-1.26871	-0.816459	-1.00137	1.57529	3.69283	4.28583	2.81549	5.5089	1.95168	7.78728	2.58334	3.27017	3.22731	2.10528	3.06412	0.000119286	8.23856e-05
8.31559e-05	-0.000285162	-6.69594e-05	-0.00010484	7.21194e-05	-1.81505e-06	4.7445e-05	5.98529e-06	0.000142159	0.000181107	-2.1522e-05	7.53967e-05	8.82148e-08	2.82863e-07	-3.89306e-07	2.86617e-07	-2.59251e-07	1.27326e-07	-5.69931e-07	1.01058e-07	2.83743e-06	1.82107e-06	8.31218e-07	1.87748e-07	0.694817	0.484045	-1.07846	0.488537	-0.622456	0.438216	0.01993	-0.675998	1.02127	1.25473	0.745884	0.453691	2.60214	1.79806	2.79985	1.54918	2.38488	2.86113	1.64354	3.90934	2.4321	3.15624	2.10115	2.59507	4.25967e-05	6.93944e-05
-0.000149457	-0.000130531	-9.24299e-05	-0.000148527	-0.000131692	-0.000154135	-9.74921e-06	-0.000186015	2.13268e-05	0.000100509	0.000521386	0.0005125	-6.59395e-08	-7.90811e-07	1.74314e-07	-9.94937e-08	3.19043e-07	7.10001e-08	3.4134e-07	2.04361e-07	-5.86548e-07	-4.23854e-07	-6.30771e-07	-4.09095e-07	0.651672	0.0880098	-0.95259	0.242045	-0.0411361	0.32568	-0.901014	-0.610007	-0.525824	-0.120196	-0.768958	-0.552199	2.98683	1.63585	3.1095	1.659	2.27856	3.76415	2.58337	2.16295	2.27448	2.35646	2.09086	1.97783	4.98521e-05	0.000232276
0.000152741	0.000148934	7.66973e-05	0.000164172	3.20088e-05	3.42851e-05	3.77415e-06	3.79687e-05	0.000171373	-6.76301e-05	-0.000169725	-0.000309118	-2.49785e-07	7.92527e-07	-2.5666e-07	5.79103e-07	-3.30713e-07	-2.79132e-07	-3.21763e-07	6.86898e-08	2.02164e-06	2.01069e-06	2.30435e-07	1.09594e-06	-1.08406	0.36205	-0.349159	0.242042	0.358935	-0.093858	0.391305	-0.615122	-0.39688	-0.401168	-0.0225412	-0.489952	2.82812	1.3224	1.65173	1.43225	1.63634	1.5889	1.98712	1.86687	1.75033	1.60038	1.72832	1.94	6.74044e-05	0.000162237
5.68375e-06	-0.000299982	0.000108858	-0.000117873	8.41386e-05	8.0646e-05	0.000137421	3.44789e-05	-0.000637909	-0.000418881	-2.17169e-05	8.16729e-05	2.71858e-07	3.21759e-07	-2.16742e-07	1.2885e-07	-1.68297e-07	2.81254e-08	-4.32223e-08	8.40034e-08	7.23768e-07	9.53196e-08	4.06914e-07	-3.56269e-07	0.203808	-0.00125383	0.719915	-0.519531	1.30804	0.316497	0.492761	-0.403667	-0.658502	-0.149875	-0.485759	0.773374	2.03816	1.56428	2.97171	2.41974	3.87865	2.19875	3.38368	2.23243	2.53823	1.91566	2.57875	3.21112	9.23742e-05	0.000202638
1.47995e-05	-0.000129733	7.12828e-05	1.76661e-05	0.000154179	8.773e-05	0.000126162	7.93713e-05	0.000318921	0.000359426	0.000294032	9.79812e-05	-4.87525e-07	1.48971e-06	1.38364e-07	-3.38792e-08	-2.47734e-07	-3.59034e-07	-3.91482e-07	-3.23777e-07	9.30933e-07	4.03764e-07	7.29429e-07	-6.06352e-07	-0.63773	-0.335018	-0.470318	0.179496	-0.288109	-0.858192	0.210212	-0.258309	-0.6474	-1.90795	-0.608778	-0.204844	1.8317	1.48637	2.105	1.83215	1.64216	2.29942	1.6446	1.92656	3.56603	7.65544	2.44412	2.87069	9.60402e-05	0.000291753
0.000135767	-8.21375e-05	2.38965e-05	3.30118e-05	-3.15735e-06	-1.10008e-05	4.32865e-05	1.25901e-05	-0.000341546	-0.000323089	-0.000239586	0.000351247	-1.3853e-07	-3.90679e-07	6.54696e-08	1.23759e-07	9.14659e-09	-7.21357e-08	7.38904e-08	-2.8266e-08	-7.04171e-07	-3.31581e-07	-3.14769e-07	-1.84425e-07	0.340217	-1.37752	0.316715	-0.751224	0.905916	0.726022	0.357659	-0.0432967	-1.57408	-1.1773	-0.884633	-1.148	2.98684	3.78	2.31815	3.06744	2.70445	2.71599	2.04444	1.89309	4.47273	3.93036	2.74022	4.20526	4.99744e-05	0.000143616
[truncated: 83 more columns]

## Sheet: sub1_segwin_25s_loc_left
Ch1	Ch2	Ch3	Ch4	Ch1	Ch2	Ch3	Ch4	Ch1	Ch2	Ch3	Ch4	Ch1	Ch2	Ch3	Ch4	Ch1	Ch2	Ch3	Ch4	Ch1	Ch2	Ch3	Ch4	Ch1	Ch2	Ch3	Ch4	Ch1	Ch2	Ch3	Ch4	Ch1	Ch2	Ch3	Ch4	Ch1	Ch2	Ch3	Ch4	Ch1	Ch2	Ch3	Ch4	Label
HbO2_mean	HbO2_mean	HbO2_mean	HbO2_mean	HbO2_slope	HbO2_slope	HbO2_slope	HbO2_slope	HbO2_skewness	HbO2_skewness	HbO2_skewness	HbO2_skewness	HbO2_kurtosis	HbO2_kurtosis	HbO2_kurtosis	HbO2_kurtosis	HbO2_variance	HbO2_variance	HbO2_variance	HbO2_variance	HbR_mean	HbR_mean	HbR_mean	HbR_mean	HbR_slope	HbR_slope	HbR_slope	HbR_slope	HbR_skewness	HbR_skewness	HbR_skewness	HbR_skewness	HbR_kurtosis	HbR_kurtosis	HbR_kurtosis	HbR_kurtosis	HbR_variance	HbR_variance	HbR_variance	HbR_variance	HbR_corr_HbO2_HbR	HbR_corr_HbO2_HbR	HbR_corr_HbO2_HbR	HbR_corr_HbO2_HbR
5.94328e-05	-2.46031e-05	0.000258403	0.000181933	-2.59111e-07	2.45751e-07	3.58417e-07	2.23047e-07	0.416683	-0.201355	-0.817787	-0.355985	1.76621	2.0216	2.75188	1.99606	5.37135e-05	8.98152e-05	0.000138587	0.000136523	-9.84877e-05	2.36041e-05	-0.00019302	-0.000142068	1.02509e-06	3.47846e-07	6.00279e-07	8.31224e-07	-0.501528	-0.279201	0.106937	0.245027	1.90474	2.04311	2.10813	2.21899	0.000201147	8.39423e-05	0.000120278	0.000159615	-0.923667	0.490732	0.464782	0.292186	0
2.08495e-05	-1.02037e-05	-0.000341829	-0.000138756	1.59144e-07	3.72596e-07	8.11079e-08	-9.66885e-08	-0.390136	-0.263193	-0.476972	0.0175505	1.9373	1.57704	1.87349	1.94134	5.32356e-05	0.000123933	0.000175271	0.000127382	1.89025e-05	2.18939e-05	0.000169402	3.07919e-05	-6.53189e-07	-6.40163e-07	-2.70569e-07	-3.59652e-07	0.0703361	-0.399487	0.474076	0.192839	1.74619	1.80065	1.72315	1.61413	0.000105684	0.000123797	9.30213e-05	8.09973e-05	-0.531352	-0.894728	-0.902821	-0.653431	2
5.36438e-05	2.02612e-05	-3.08328e-05	-3.70335e-05	-1.78356e-08	-5.65977e-07	9.92302e-07	4.68018e-07	0.269893	-0.827523	-0.602553	-0.457377	1.82533	2.04294	1.80785	1.76102	2.64341e-05	0.000110525	0.000187408	9.65467e-05	-0.000138343	-0.000145622	-4.9335e-05	-0.000122679	1.56782e-07	4.3812e-07	-4.7798e-07	-3.05245e-07	0.409255	0.692695	0.491756	-0.81158	2.57888	1.83746	2.08882	4.10215	6.0309e-05	8.21635e-05	8.33385e-05	5.23421e-05	-0.314649	-0.934141	-0.891204	-0.631124	2
0.000126067	0.000146571	0.00026065	0.000245587	2.56812e-07	9.8944e-07	1.18713e-06	7.5688e-07	0.477393	-0.285527	0.0897272	0.0503202	1.80949	1.56114	1.44521	1.56155	5.2449e-05	0.000191561	0.000256042	0.000175202	-2.2898e-05	-1.06534e-05	-9.39745e-05	-8.42886e-05	7.6559e-08	1.84734e-08	-2.32251e-07	-4.82754e-08	-0.598336	-0.113517	0.388552	0.257909	1.78309	2.12773	1.74165	1.84339	4.49175e-05	2.98426e-05	5.84604e-05	3.6002e-05	0.196748	0.0229576	-0.852043	-0.507339	0
-0.000198878	-0.000296356	-0.000179369	-7.60758e-05	2.58974e-08	9.55094e-07	1.89959e-07	1.61307e-07	0.212386	-0.197322	0.359712	0.299606	1.6127	1.36766	1.75847	1.73409	5.2966e-05	0.000148586	5.73936e-05	4.92857e-05	9.03534e-06	3.89799e-05	-4.01197e-05	-8.37219e-05	8.75505e-08	-6.79601e-07	3.29873e-08	3.52033e-07	0.399123	0.502713	1.00599	0.741638	2.36408	1.70191	3.20446	2.79364	6.04666e-05	0.000108375	5.64612e-05	7.268e-05	-0.719877	-0.978039	-0.325858	0.158594	2
-0.000154844	-0.000292249	-0.000382286	-0.000273907	4.49353e-07	-7.8071e-08	5.70297e-08	3.4385e-08	0.884768	0.113528	0.173029	0.248866	2.35697	1.4796	1.91942	1.91896	8.64929e-05	0.000101801	0.000144235	0.000153791	7.81896e-05	0.000128529	0.000164672	0.000138444	-3.55928e-07	1.17333e-07	-1.68982e-07	-2.55407e-07	-0.385838	-0.202944	-0.0800135	-0.400018	1.84797	1.68177	1.90584	2.52693	8.40425e-05	0.00010283	0.000109892	0.000114813	-0.956797	-0.989948	-0.964851	-0.939746	2
5.48758e-05	-0.000153235	0.000119559	7.66564e-05	1.3835e-07	2.54052e-07	-9.80709e-09	-1.5552e-07	-0.216814	0.30667	0.0677574	0.0443745	1.57283	2.76643	1.59232	1.9229	4.94129e-05	0.000172113	7.81968e-05	0.000113707	-6.43608e-05	0.000151973	-0.000135725	-0.00011638	-3.79355e-08	3.60237e-07	-1.38316e-07	2.20559e-07	0.489087	0.180097	0.029477	0.0492191	1.95085	1.43903	1.85331	1.64096	0.000150969	0.000209076	9.29623e-05	0.000122392	-0.747052	-0.736008	0.207484	-0.536057	0
-0.000116784	1.81361e-05	-0.000284345	-0.000301271	-1.27151e-07	-4.15141e-07	1.10688e-06	8.6098e-07	0.275169	0.996965	0.0907839	0.591294	2.05231	3.06695	1.4878	1.92843	2.2499e-05	7.73386e-05	0.000177337	0.000156124	0.000124573	-1.96202e-06	0.000234618	0.000276821	5.47929e-07	7.02571e-07	-1.50798e-07	-1.29601e-08	-0.00987807	-0.601082	0.367905	0.921443	1.36085	1.74832	2.19061	3.14564	8.59728e-05	0.000120613	3.03837e-05	2.52157e-05	-0.763961	-0.863797	-0.868278	-0.399792	2
-3.13679e-05	-0.000175159	-4.75701e-05	-0.000101498	2.50116e-07	-4.39962e-07	-1.44927e-07	-1.31401e-07	-0.922985	-0.517221	-0.657753	-0.333544	2.70053	1.83943	1.99393	1.91853	5.78842e-05	0.000111172	0.000104487	0.000137757	5.93167e-05	2.47322e-05	0.000114533	0.000127758	-6.88966e-07	-1.35032e-07	-3.20322e-07	-5.77083e-07	0.385168	-0.0373854	-0.306239	-1.07576	1.83072	1.67014	1.8471	2.85494	0.000109677	5.13339e-05	6.23406e-05	9.82432e-05	-0.733275	-0.484414	-0.343836	-0.338428	2
2.88875e-05	-0.000132058	-1.76272e-06	1.39386e-05	6.20328e-07	7.12157e-07	5.97714e-07	3.79807e-07	-0.263831	0.12318	0.773884	0.460343	1.4953	1.71358	2.4946	2.33129	0.000120478	0.000140885	0.000168938	0.000122741	-7.5212e-05	-2.14715e-05	-8.54991e-05	-0.000152558	-7.76532e-07	-8.40898e-07	-7.68825e-07	-7.47453e-07	-0.211355	-0.274191	-0.476746	-0.320632	1.4608	1.51247	1.55738	1.36542	0.000171922	0.000174955	0.000157347	0.000150043	-0.937411	-0.963111	-0.727403	-0.626346	0
7.29554e-05	7.43645e-05	-0.00021307	-0.000140695	2.60234e-07	1.6425e-06	5.78844e-07	5.39105e-07	-0.835126	0.0855516	0.821938	0.664706	2.42419	1.38976	2.2255	1.95382	4.39974e-05	0.00025056	0.000123077	0.000116704	-6.02028e-05	8.9082e-06	9.72882e-05	0.000181566	-2.38314e-07	-1.54903e-06	-3.97813e-07	-2.53422e-07	-0.0118081	-0.265959	-0.643442	-0.779318	1.76382	1.49091	1.92254	2.13242	4.24919e-05	0.000237197	7.73407e-05	5.50864e-05	-0.718903	-0.994856	-0.972653	-0.978856	2
-3.99889e-05	0.000125963	1.19245e-05	0.000104295	-4.91417e-07	-1.44069e-06	2.05295e-07	3.40209e-07	0.488014	-0.604355	0.272925	0.51064	2.02575	2.19379	2.07842	1.94282	7.66224e-05	0.00022321	9.06756e-05	9.87567e-05	7.62809e-05	-0.000130363	4.71069e-05	5.67022e-05	2.90909e-07	9.76232e-07	-3.76921e-08	-3.56289e-07	0.101538	0.4114	-0.27224	-0.407838	2.72895	1.86962	2.25394	1.96337	8.87955e-05	0.000149998	4.09606e-05	5.85693e-05	-0.704992	-0.990737	-0.0759634	-0.528375	2
-3.24883e-05	-0.000196292	-0.000175647	-0.000105029	-1.24718e-07	1.61538e-07	5.05881e-07	6.41536e-07	0.751695	-0.473493	0.465157	0.886501	3.38158	2.04154	2.28048	2.33393	4.20717e-05	0.000142543	0.000176851	0.000163258	-0.000109708	-4.9855e-05	-6.05142e-05	-0.000166559	2.50873e-07	5.78277e-07	-3.46693e-07	-2.5732e-07	-0.0998153	-0.575958	-0.429066	0.9764	1.75127	1.78031	1.91293	3.61667	6.42188e-05	0.000137538	7.15895e-05	7.17607e-05	-0.259496	-0.429666	-0.713051	-0.505063	0
9.33444e-05	-8.10996e-05	-7.29812e-05	-0.000100458	3.35093e-07	6.07712e-07	-1.72411e-07	-5.88793e-07	-0.16896	0.152246	0.0302412	0.89017	1.37966	1.61482	1.66088	2.12593	5.5322e-05	9.5254e-05	9.49802e-05	0.000104035	-0.000191061	-1.33983e-05	-2.04553e-05	-4.92628e-05	-2.75187e-07	-6.23849e-07	-2.2906e-08	6.7461e-07	-0.37997	0.443658	0.364911	0.955998	1.90392	2.05163	2.98486	2.40085	9.65348e-05	0.000107269	4.48685e-05	0.000138723	-0.644224	-0.859403	0.20763	-0.425618	2
0.000123762	-7.44001e-05	-0.000198653	-0.000278685	-3.19212e-08	-5.34652e-07	-7.33415e-07	-1.30682e-07	-0.529784	-0.566188	-0.309175	1.10733	2.03554	2.01403	1.93466	3.84031	1.97635e-05	8.45058e-05	0.000118882	4.12003e-05	-0.000152597	-0.000104904	9.35913e-05	0.000137097	-3.09256e-07	-2.4663e-07	8.15309e-08	-9.67452e-07	0.0549578	-0.32691	-0.66983	-0.549934	1.67778	2.48891	2.77589	1.68457	5.50658e-05	3.92643e-05	3.45639e-05	0.000187928	-0.0931796	0.802578	-0.51865	-0.117593	2
2.28419e-05	-0.000179748	7.06191e-05	4.72105e-05	4.83627e-07	1.52212e-06	1.25587e-06	1.58513e-06	0.215353	0.557221	0.573047	0.633677	1.33123	1.68854	1.81023	1.74681	9.54066e-05	0.000327143	0.000301393	0.000328096	7.69049e-05	0.000128858	8.46926e-05	-5.58783e-05	-3.74385e-07	-5.88329e-07	-9.4391e-07	-1.05822e-06	-0.401525	-0.27809	-0.192306	1.17696	1.5663	1.51446	1.26734	3.22248	0.00014214	0.000141604	0.000189582	0.000224472	-0.546208	-0.967686	-0.800369	-0.667263	0
-7.89039e-05	1.65903e-06	0.000224915	0.000292691	-3.76175e-07	-3.31557e-07	-8.79602e-07	-2.04493e-06	0.160434	-1.12897	-1.5808	-1.07781	1.24411	3.30371	4.5384	2.8499	6.39127e-05	0.000114975	0.000156932	0.000361577	-2.75671e-05	8.97165e-06	-0.000292817	-0.00029113	5.78422e-07	-2.93926e-07	8.96899e-07	2.07256e-06	-0.354793	1.21472	0.952451	0.880799	1.70782	3.40837	3.40546	2.55738	0.000112993	0.000102181	0.000166751	0.000403705	-0.924431	-0.569363	-0.957834	-0.986844	2
-0.000135538	-0.000420491	-0.000245211	-0.000494197	1.65685e-07	-7.49716e-09	2.70243e-07	8.23442e-07	-0.153036	0.22635	0.389297	-0.161193	1.61162	2.07681	2.17008	1.75513	3.49563e-05	8.19207e-05	0.000101683	0.000147525	0.000143816	0.000212635	0.000251496	0.000489999	-7.51292e-08	-7.9218e-08	1.60069e-07	-9.54002e-07	-0.675732	-0.0927918	-1.82742	0.115494	2.0436	1.96274	7.42739	1.86731	3.95568e-05	6.73108e-05	5.61518e-05	0.000239107	-0.653151	-0.952917	-0.52141	-0.768848	2
6.48362e-06	-0.00013615	-8.64713e-06	-5.34536e-05	1.74369e-07	-1.15065e-07	2.31203e-07	3.32245e-08	-0.459812	-0.330018	0.206116	0.178178	2.70404	1.89661	1.84637	2.07662	6.21356e-05	7.79316e-05	0.000164083	5.93494e-05	-8.18367e-05	1.51694e-05	-0.000100475	-0.000114998	3.18589e-07	7.57211e-07	3.55924e-08	4.09054e-07	0.0690161	-0.52434	0.993956	1.02395	2.1513	1.83475	2.95266	3.20465	0.000145831	0.000144465	0.000106835	0.000106645	-0.314522	-0.434586	-0.455162	0.146252	0
8.44493e-05	0.000218735	7.43867e-05	0.000170901	-3.15837e-07	1.85029e-07	-1.18284e-06	-3.77495e-07	-0.841247	-0.12075	1.16889	0.725585	2.18824	1.62836	2.96771	2.40836	6.17729e-05	3.61873e-05	0.000223416	8.54472e-05	-3.74865e-05	-2.04994e-05	3.33572e-05	0.000120954	-8.86589e-07	-1.20849e-06	-1.92842e-07	-1.13239e-06	0.604251	0.111889	0.505238	-0.0412313	2.04864	1.43864	1.83513	1.26245	0.000155741	0.000181839	6.11211e-05	0.000178803	0.322667	-0.811896	-0.0985539	0.4252	2
-0.000117323	0.00019131	-9.57092e-05	5.01619e-05	-3.48979e-07	-6.66692e-07	-7.58313e-07	-5.99071e-07	-0.151419	-0.732736	-0.406729	-0.404382	1.66444	2.00745	1.4643	1.52432	5.60935e-05	0.000108087	0.000141422	0.000114194	-8.55671e-05	-0.000361885	-3.8014e-05	-0.00015394	2.04669e-07	-3.1757e-09	3.33282e-07	-3.53387e-08	0.300493	0.111071	0.0583255	-0.19649	1.67368	1.51156	1.64834	1.71045	4.50401e-05	6.61494e-05	8.73075e-05	6.39903e-05	-0.780306	-0.388891	-0.93289	-0.549698	2
8.31559e-05	-0.000285162	-6.69594e-05	-0.00010484	8.82148e-08	2.82863e-07	-3.89306e-07	2.86617e-07	0.694817	0.484045	-1.07846	0.488537	2.60214	1.79806	2.79985	1.54918	4.25967e-05	6.93944e-05	9.80221e-05	6.0672e-05	-6.19646e-05	0.000156046	-2.57593e-05	-5.47961e-06	-4.64501e-07	2.10965e-07	-3.1704e-07	-3.96408e-07	-1.05972	0.274605	-0.582659	-0.921664	2.40602	2.07608	1.69468	2.27585	0.000107182	8.15618e-05	7.1734e-05	9.94932e-05	0.00587659	-0.0367585	0.675865	-0.816524	0
-0.000135024	6.52279e-05	-0.000128911	-0.000118815	-2.43002e-07	-7.93389e-07	5.30896e-07	1.17176e-07	0.123075	0.108004	-0.284443	-0.315276	1.44244	1.79998	1.69343	1.5642	4.04724e-05	0.000118539	0.000118758	4.55708e-05	-0.00010678	-0.000426666	-3.90281e-05	-0.00018556	1.79548e-07	1.66385e-07	-5.43691e-09	-4.66408e-08	-0.411199	-0.428683	0.0781485	-0.799954	2.12578	1.76983	2.52247	2.58944	5.49343e-05	5.82151e-05	2.99195e-05	3.01727e-05	-0.576633	-0.397002	-0.545881	0.555105	2
-0.000165049	-0.000326808	-4.68084e-05	-0.000173098	1.04094e-07	-5.76374e-07	-1.89741e-07	-2.4055e-07	1.45105	0.691832	0.695051	0.78776	5.21766	2.02153	2.2554	2.35077	5.19036e-05	0.000111604	4.46948e-05	4.54892e-05	4.19506e-05	-8.07993e-05	1.54496e-05	-4.9827e-05	6.55959e-07	1.09818e-06	6.33315e-07	7.56591e-07	0.202463	-0.324851	0.0833571	0.174672	1.41642	1.46711	1.35113	1.34179	0.000121148	0.000174686	0.000106109	0.000122337	-0.248491	-0.915029	-0.48625	-0.774123	2
0.000152741	0.000148934	7.66973e-05	0.000164172	-2.49785e-07	7.92527e-07	-2.5666e-07	5.79103e-07	-1.08406	0.36205	-0.349159	0.242042	2.82812	1.3224	1.65173	1.43225	6.74044e-05	0.000162237	0.000206539	0.000140162	-0.000141621	-3.1264e-07	-0.000106357	-0.000123836	3.05736e-08	-9.71204e-07	1.05247e-08	-7.26656e-07	-0.271028	-0.0815807	0.889149	-0.0184894	1.57601	1.40395	2.69587	1.62478	0.000147687	0.0001984	3.95547e-05	0.00017031	-0.576241	-0.951524	-0.427278	-0.57889	0
-6.56808e-05	-0.000414614	0.000146169	-0.00017007	2.37392e-08	-9.24034e-07	-7.4266e-07	-3.10558e-07	0.223478	1.14943	0.945784	0.326374	1.79485	2.88536	2.48666	1.96181	5.11817e-05	0.000197417	0.000182799	0.00014902	0.000140949	0.000218272	2.09504e-05	0.000191849	-5.47663e-07	1.24274e-06	6.19491e-08	-3.37794e-08	-0.245305	-0.652607	-0.263475	0.280736	1.65542	1.77271	2.0972	1.54641	8.44456e-05	0.00020606	4.47361e-05	5.35349e-05	-0.148874	-0.903297	-0.892622	-0.859323	2
7.68037e-05	-0.000194522	7.86646e-05	-6.04363e-05	3.80292e-07	8.58234e-07	-6.58148e-08	5.49946e-08	0.35181	-0.226752	-0.277859	-0.43803	1.40589	1.74128	1.53148	1.63284	6.00285e-05	0.000129093	0.000143191	5.1019e-05	-6.30161e-05	0.000147807	4.55002e-06	9.75563e-05	-4.22989e-07	-8.20775e-07	-1.57531e-07	-2.24198e-07	-0.30545	0.224275	0.427924	-0.484987	1.58735	1.54873	1.68482	1.97407	7.51866e-05	0.000128152	8.5139e-05	4.95183e-05	-0.897458	-0.981368	-0.913246	-0.437946	2
1.47995e-05	-0.000129733	7.12828e-05	1.76661e-05	-4.87525e-07	1.48971e-06	1.38364e-07	-3.38792e-08	-0.63773	-0.335018	-0.470318	0.179496	1.8317	1.48637	2.105	1.83215	9.60402e-05	0.000291753	8.55645e-05	8.09421e-05	-0.000166686	0.000110053	-0.000199484	-0.000164544	5.1725e-07	-7.0804e-07	-5.53548e-08	4.16621e-07	0.92026	0.0862406	0.42539	0.800877	2.3144	1.60426	1.80905	2.12802	0.00013807	0.000160707	0.000113679	0.000139332	-0.878252	-0.953091	-0.877938	-0.759391	0
0.000170952	6.6561e-06	1.99144e-05	7.29664e-06	-1.73065e-07	6.59864e-08	6.96177e-09	4.1784e-07	1.13033	-0.672445	0.0205891	-0.128626	3.51068	2.45422	2.44057	1.82872	3.61472e-05	3.45589e-05	0.000100577	9.91689e-05	-5.46442e-05	-0.000116666	6.06488e-05	4.67728e-05	1.71194e-07	-1.31071e-07	1.33344e-07	-1.05733e-07	-0.943772	0.207889	-0.602739	0.668938	2.37517	4.49531	2.68301	2.21145	3.5276e-05	2.38208e-05	5.53481e-05	4.52468e-05	-0.558772	-0.0514216	-0.81093	-0.803051	2
0.00010141	-0.000164399	3.08553e-05	6.74722e-05	-6.50596e-08	-1.01213e-06	3.40737e-07	-1.87295e-07	-0.0592585	-0.58285	0.507941	0.811006	1.41263	2.04771	2.20414	2.11129	3.28465e-05	0.000156116	0.00010396	3.9947e-05	5.8489e-05	-7.99897e-05	0.000113123	3.51678e-05	2.94357e-07	6.89946e-07	5.9604e-08	8.52155e-08	-0.375734	1.32291	0.270449	0.235827	1.46699	3.41623	1.50964	1.81089	7.59289e-05	0.000120399	5.91676e-05	3.69725e-05	-0.832905	-0.935551	-0.677109	-0.690146	2

## Sheet: sub1_segwin_25s_loc_mid
Ch5	Ch6	Ch7	Ch8	Ch5	Ch6	Ch7	Ch8	Ch5	Ch6	Ch7	Ch8	Ch5	Ch6	Ch7	Ch8	Ch5	Ch6	Ch7	Ch8	Ch5	Ch6	Ch7	Ch8	Ch5	Ch6	Ch7	Ch8	Ch5	Ch6	Ch7	Ch8	Ch5	Ch6	Ch7	Ch8	Ch5	Ch6	Ch7	Ch8	Ch5	Ch6	Ch7	Ch8	Label
HbO2_mean	HbO2_mean	HbO2_mean	HbO2_mean	HbO2_slope	HbO2_slope	HbO2_slope	HbO2_slope	HbO2_skewness	HbO2_skewness	HbO2_skewness	HbO2_skewness	HbO2_kurtosis	HbO2_kurtosis	HbO2_kurtosis	HbO2_kurtosis	HbO2_variance	HbO2_variance	HbO2_variance	HbO2_variance	HbR_mean	HbR_mean	HbR_mean	HbR_mean	HbR_slope	HbR_slope	HbR_slope	HbR_slope	HbR_skewness	HbR_skewness	HbR_skewness	HbR_skewness	HbR_kurtosis	HbR_kurtosis	HbR_kurtosis	HbR_kurtosis	HbR_variance	HbR_variance	HbR_variance	HbR_variance	HbR_corr_HbO2_HbR	HbR_corr_HbO2_HbR	HbR_corr_HbO2_HbR	HbR_corr_HbO2_HbR
0.000134911	0.00017658	0.000119649	0.000164167	1.90513e-07	1.35346e-07	-1.26901e-07	-1.11292e-07	-0.834439	-0.528413	-0.652949	0.0699431	2.81686	2.47536	3.0041	2.19816	8.24423e-05	9.26928e-05	5.37711e-05	8.17998e-05	-0.000163545	-0.000208155	-0.000170369	-0.000172264	6.92289e-07	9.46593e-07	9.51929e-07	9.26986e-07	-0.265714	-0.152244	-0.46534	-0.381893	1.94648	1.82854	1.87854	1.94469	0.000138359	0.000181287	0.000190878	0.000184623	0.384247	0.26246	-0.382246	-0.1343	0
-0.000184081	-0.000184556	-0.000108543	-0.000207141	8.03727e-08	7.02379e-08	3.39509e-07	3.5911e-07	0.293158	0.13636	-0.65019	0.471864	1.92317	1.90815	2.08205	1.73099	6.90059e-05	6.45345e-05	5.81531e-05	7.67072e-05	0.000142599	0.000154588	8.20982e-05	0.000165978	-2.51461e-07	-3.40401e-07	-5.04289e-07	-4.80183e-07	0.0585467	0.00868641	0.691002	-0.147835	2.40911	1.77201	2.3743	2.08517	5.90274e-05	6.86286e-05	9.46964e-05	8.28636e-05	-0.611877	-0.701437	-0.884267	-0.894146	2
-8.14884e-05	-0.000122632	2.06937e-05	-7.90668e-06	3.32666e-07	5.29549e-07	3.17923e-07	7.78068e-07	-0.342127	-0.27591	-0.0730119	-0.179888	1.82948	1.45827	1.65156	1.4553	6.74098e-05	9.62755e-05	6.62167e-05	0.000138482	1.71846e-05	2.82174e-05	-3.7547e-05	-1.92319e-05	-1.12924e-07	-3.99991e-07	3.59963e-08	-4.90169e-07	-2.3217	-2.19425	-1.11769	-1.44192	9.41212	7.64459	5.94951	4.97936	4.04134e-05	8.48578e-05	5.2282e-05	8.38433e-05	-0.155783	-0.583566	0.424551	-0.661608	2
0.000118358	0.000120288	5.34433e-05	8.83791e-05	8.03656e-07	6.44357e-07	3.64093e-07	3.49057e-07	0.0352633	0.34167	-0.18071	0.452399	1.28167	1.40795	1.83341	1.86868	0.000153924	0.000127374	8.98125e-05	9.14924e-05	-1.51951e-05	-1.89534e-05	2.11519e-05	-8.69924e-06	-2.26448e-07	-1.30109e-07	1.2758e-07	-2.41442e-07	-0.458843	-0.0762769	-0.494601	-0.826678	4.07567	2.77175	1.93554	3.58851	7.00506e-05	5.99709e-05	8.46067e-05	8.98432e-05	-0.639298	-0.53561	-0.228505	-0.863353	0
-0.000250106	-0.000164001	-0.000143144	-0.000120422	9.43716e-08	-1.62936e-08	3.20653e-07	1.35699e-07	-0.453696	0.0309501	-0.527568	-0.529935	2.08555	2.2003	2.06145	1.88244	2.20838e-05	1.55937e-05	5.12499e-05	3.43655e-05	1.89254e-05	-2.85933e-05	-3.58908e-05	0.000109643	8.41184e-08	4.61077e-07	-1.44051e-07	1.93297e-07	0.666679	0.337518	1.84116	0.0312183	3.18194	2.58629	6.25585	2.56977	6.705e-05	9.09572e-05	7.69695e-05	6.40791e-05	-0.0392041	-0.356499	-0.475826	0.532548	2
-0.000178632	-0.000163486	-6.97415e-05	-0.000120287	2.59471e-07	1.65231e-08	3.44465e-07	1.73023e-07	0.0288247	0.342446	0.817157	1.49943	1.95056	3.16507	2.2764	4.53215	4.46448e-05	4.09266e-05	6.28763e-05	5.49601e-05	0.000110129	0.000132797	3.3643e-05	0.000202345	-2.66531e-07	-1.90141e-07	-3.15284e-07	-4.64516e-07	-0.625684	-0.962947	-0.393892	-0.91019	2.06813	3.85265	1.70977	2.68771	5.63236e-05	5.82815e-05	8.73142e-05	0.000103646	-0.487527	-0.471165	-0.895616	-0.916591	2
7.61945e-05	9.56952e-05	8.36754e-05	0.000110566	4.19958e-07	3.22189e-07	1.45056e-07	-2.5849e-08	-0.724818	-0.978249	0.264295	0.415684	2.49694	2.76485	2.57271	2.34172	8.37496e-05	8.14697e-05	3.97254e-05	4.6115e-05	-0.000121135	-0.000142465	-9.30388e-05	-0.000119949	-1.88914e-07	1.67695e-07	1.17904e-07	2.00729e-07	0.205701	-0.491014	-0.0185448	-0.532251	1.66116	2.17924	2.1484	1.96304	9.64499e-05	9.61827e-05	0.000150791	9.26632e-05	-0.198552	0.322894	-0.404119	0.364695	0
-0.000143946	-0.000194419	-9.04043e-05	-0.000197863	9.91648e-08	9.39398e-08	6.00337e-08	3.3336e-07	-0.811255	-0.0834094	-0.0446837	0.717465	2.66582	2.22303	2.22448	3.105	3.16047e-05	2.57836e-05	2.94524e-05	5.461e-05	0.000125635	0.000225729	9.36868e-05	0.000223375	5.01544e-07	3.58977e-07	6.98629e-07	1.91122e-07	0.284423	0.0798948	0.312881	-0.068011	1.45775	1.59601	1.54249	1.70915	8.02592e-05	6.52682e-05	0.000113077	4.70097e-05	0.479713	0.607123	0.294071	0.497265	2
-0.000121078	-0.000146091	-2.32031e-05	-5.1601e-05	-1.34808e-07	-1.58502e-07	-3.70607e-08	-9.26438e-08	-0.0749341	-0.145509	0.39814	-0.0654575	1.94766	1.89049	2.21382	1.78949	4.49644e-05	7.92155e-05	4.1201e-05	7.20542e-05	0.00015373	0.000135559	9.06455e-05	8.08863e-05	-3.50003e-07	-6.30051e-07	-5.08346e-07	-5.49667e-07	0.360316	0.643256	0.0931321	0.20972	2.02596	2.5376	2.27088	2.74416	5.9936e-05	9.84127e-05	8.96757e-05	8.78791e-05	0.34099	0.115718	-0.070757	-0.0631137	2
2.35586e-05	3.08172e-05	1.22094e-05	5.05357e-05	6.87583e-07	6.82634e-07	4.47377e-07	7.56846e-07	-0.13159	0.226707	0.198163	0.872307	2.07432	2.27542	2.22294	2.52814	0.000131097	0.000134951	8.58665e-05	0.000152217	-6.5915e-05	-0.000160242	-6.27156e-05	-9.54319e-05	-8.20264e-07	-1.22064e-06	-7.908e-07	-1.31513e-06	-0.084699	-0.016951	-0.208559	-0.225277	1.47565	1.43271	1.56862	1.39221	0.000161599	0.000236582	0.000162405	0.00025188	-0.89711	-0.854647	-0.831353	-0.903535	0
-0.000179183	-0.00020142	-9.53586e-05	-0.000213714	-2.39193e-07	-3.84581e-07	1.93104e-07	1.06972e-07	1.43679	0.968378	0.306341	0.743678	4.34301	3.60466	2.32337	2.25051	7.83452e-05	9.15566e-05	4.53519e-05	7.45948e-05	9.40016e-05	0.000217621	6.61634e-05	0.000207545	3.382e-08	2.55191e-07	-3.36639e-07	-3.38528e-07	-0.615858	-0.481778	-0.0759867	-0.378376	2.05335	2.76348	2.15825	2.13538	4.23585e-05	5.07946e-05	6.25421e-05	6.69139e-05	-0.895725	-0.915376	-0.901055	-0.769644	2
-0.000184118	-0.000187629	-0.000130149	-0.000149663	-6.82937e-08	2.09721e-07	-3.2611e-07	-3.16118e-08	0.124652	-0.288679	0.890598	-0.434165	1.80451	1.62123	2.86532	1.97162	3.26734e-05	4.98504e-05	5.8198e-05	6.49233e-05	0.000173103	0.000244798	0.000143158	0.000211019	1.97522e-07	-2.49619e-07	4.56304e-07	3.18564e-07	0.217424	-1.27609	0.595017	-0.693325	2.43273	3.6819	2.29892	2.3464	6.15432e-05	5.32497e-05	0.000117445	6.23504e-05	0.0485586	-0.359648	-0.731705	-0.181968	2
-0.000109451	-6.25413e-05	-2.26568e-05	-4.50315e-05	4.30658e-07	3.46051e-07	-5.77873e-08	2.27776e-07	0.765124	0.864529	-0.244859	0.106359	2.04576	2.41511	1.98396	2.09601	9.72902e-05	9.97345e-05	2.78898e-05	0.000106925	-6.72424e-05	-0.00025974	-0.000142308	-0.000149061	-4.79074e-07	-1.14337e-07	-3.88167e-07	-7.03652e-07	0.25871	0.500666	0.10689	-0.566139	1.2935	2.27293	1.59712	1.83002	9.41771e-05	5.02863e-05	9.74206e-05	0.000140189	-0.632374	-0.0472644	0.332623	-0.628765	0
1.39429e-05	3.59664e-05	0.000135916	9.44657e-05	-5.5469e-07	-5.94683e-07	-1.03058e-07	-3.21521e-07	-0.32419	0.0248642	0.332551	0.061039	1.49479	1.43705	1.78398	1.49592	8.5718e-05	9.31043e-05	6.19734e-05	6.75512e-05	-6.54045e-05	-0.000207084	-6.77894e-05	-8.81341e-05	1.35519e-07	-5.59534e-09	-1.22496e-07	2.4755e-07	0.0475553	-0.0911889	-0.65614	0.326179	2.11813	1.88807	2.0416	1.74458	6.86742e-05	7.42632e-05	0.000105761	7.80148e-05	-0.433477	-0.00136297	-0.772636	-0.708011	2
-0.000197755	-0.000140485	1.87958e-05	-9.67269e-05	-2.72066e-07	-3.35543e-08	-8.71607e-08	-3.28916e-07	-0.148349	0.470981	0.691007	1.20146	2.11922	2.35326	2.5217	3.17773	4.51588e-05	3.47242e-05	2.1816e-05	5.74921e-05	0.000116814	-0.000113206	4.8756e-05	9.95752e-05	-1.83456e-08	-4.11392e-07	-2.39576e-07	-1.96319e-07	0.138183	-0.177669	0.33216	0.0512999	2.55194	1.57181	2.09011	1.38258	3.50182e-05	8.88418e-05	5.62413e-05	6.36892e-05	-0.0657404	-0.568525	-0.120932	0.0157662	2
5.32995e-05	7.23013e-05	6.26593e-06	1.05444e-05	6.5912e-07	1.36541e-06	1.74591e-07	7.1352e-07	0.720405	0.594475	0.629657	1.16484	2.11687	1.96955	2.64271	3.5347	0.000137437	0.000266925	4.1073e-05	0.000156922	9.97875e-05	-3.6113e-05	0.000135192	6.49896e-05	-7.33791e-07	-1.14484e-06	-1.91439e-07	-8.25825e-07	0.12263	0.489394	-0.394524	0.314116	1.35791	1.70493	1.57376	1.93828	0.000158005	0.000227927	0.000142365	0.000170419	-0.645576	-0.793331	-0.0365688	-0.668111	0
1.24894e-05	-0.000247076	-1.91377e-05	-0.000110136	-5.15005e-07	-4.62875e-07	-5.02734e-08	-7.19335e-07	-0.693504	-1.1166	-0.992192	-1.18871	3.05165	3.31888	4.12456	3.12715	8.29648e-05	0.000121701	4.68087e-05	0.000132644	-0.000185222	0.000264738	-7.99136e-05	0.000151192	1.15605e-06	5.02314e-07	9.08641e-07	1.3099e-06	0.309499	0.819999	-0.239108	0.531902	1.80843	2.61274	1.6057	1.98397	0.000181542	0.000153792	0.000154265	0.000236907	-0.881771	-0.913447	0.028153	-0.925876	2
-0.000173027	-0.000482774	-7.65192e-05	-0.000359824	2.36465e-07	7.5676e-07	4.24926e-07	8.59945e-07	1.04831	0.283902	-0.0435486	0.180765	2.54643	1.79562	1.52115	1.70022	4.95774e-05	0.000126936	7.14917e-05	0.000141597	0.000229742	0.000521887	0.000157068	0.000514526	1.34114e-07	-8.25249e-07	-1.40705e-07	-9.03395e-07	-1.60337	0.216506	-0.244221	0.131604	6.27996	1.28594	1.94844	1.39138	3.23355e-05	0.00014325	4.85818e-05	0.000148849	0.320457	-0.94163	-0.762065	-0.976486	2
5.8465e-05	5.74042e-05	9.40087e-05	0.00013132	4.71241e-07	2.02127e-07	1.51799e-07	2.82717e-07	-0.629089	-0.56929	0.210992	-0.91333	2.27836	2.76341	2.66351	2.75662	0.000117495	6.5881e-05	5.03527e-05	7.74051e-05	-0.000153463	-0.000240258	-0.000149806	-0.000219294	-2.50813e-07	7.53976e-08	-3.09112e-09	-1.94663e-07	0.306237	-0.145604	-0.291082	-0.290033	1.57023	1.78596	2.0599	1.76378	0.000139116	0.000150252	0.000172866	0.000181311	-0.329733	-0.184961	0.173148	-0.608273	0
-0.000170901	-7.8547e-05	-8.36941e-05	-8.94091e-05	-1.06639e-06	-2.24573e-07	-2.09687e-07	-1.70128e-07	1.11075	0.900626	1.91151	1.55273	2.83253	2.66048	5.89328	4.7113	0.000181694	5.25389e-05	6.49604e-05	6.08671e-05	0.000157146	0.000326516	8.9176e-05	0.000187864	-2.51151e-07	-1.4678e-06	-9.82527e-07	-1.00513e-06	-0.0138006	0.218423	0.170994	0.154726	1.80762	1.45834	1.38035	1.31855	5.53684e-05	0.000228297	0.000171518	0.000173311	0.49794	0.593115	0.417094	0.20418	2
-0.000224254	-7.63894e-05	-7.34048e-05	-4.74684e-05	1.74022e-07	-1.51144e-07	-1.98279e-08	-1.08314e-07	0.274176	0.0925045	-0.134818	0.516313	2.09791	1.50967	2.12967	1.84448	5.39107e-05	5.47946e-05	2.38607e-05	5.16613e-05	7.21857e-05	-2.78481e-05	-3.76114e-05	-1.92969e-05	-1.01429e-07	-2.17522e-07	3.67044e-08	-5.56457e-08	0.0272027	0.822244	-0.572083	-0.140597	1.87159	2.70927	2.07634	1.97552	4.94153e-05	6.89007e-05	4.44484e-05	6.04046e-05	-0.886791	-0.608066	-0.517832	-0.894617	2
7.21194e-05	-1.81505e-06	4.7445e-05	5.98529e-06	-2.59251e-07	1.27326e-07	-5.69931e-07	1.01058e-07	-0.622456	0.438216	0.01993	-0.675998	2.38488	2.86113	1.64354	3.90934	5.75266e-05	6.26207e-05	0.000115246	4.21708e-05	-8.90857e-05	-9.9235e-05	-8.65212e-05	-2.46964e-05	-5.2376e-07	-7.28617e-07	-6.06363e-07	-1.18214e-06	-0.955365	-0.780225	-1.01528	-0.785323	2.32349	1.89038	2.52535	2.25302	0.000113646	0.000150866	0.00016196	0.000233855	0.612262	-0.635051	0.471609	-0.432567	0
-0.000217926	-0.000171699	-8.90174e-05	-0.000234744	5.00863e-08	6.43503e-08	5.85722e-07	4.5741e-07	-0.440259	-0.648644	-0.441341	0.0742692	2.05182	2.13222	1.58736	1.35861	6.06153e-05	2.99989e-05	9.36138e-05	7.22731e-05	2.52456e-05	-7.59038e-05	-6.50095e-05	0.000167403	-7.82902e-08	-2.41203e-07	-7.19011e-07	-4.19551e-07	0.137276	0.477565	0.982257	0.910407	2.33163	1.72436	2.35503	2.32397	2.90146e-05	5.00257e-05	0.000142897	8.28878e-05	-0.0103174	-0.188583	-0.830231	-0.674082	2
-4.6657e-05	-0.00013731	7.11051e-05	-0.000133061	3.67395e-07	6.74982e-08	9.84125e-08	-1.1306e-07	0.496369	0.933996	-0.596909	0.59123	3.69927	3.26503	3.15626	2.05877	5.90145e-05	3.4542e-05	3.14356e-05	3.24489e-05	5.81102e-05	2.4202e-05	-3.93452e-05	0.000222029	5.59167e-07	7.81253e-07	9.96106e-07	9.49039e-07	0.060187	0.0866313	-0.0209169	-0.0289366	1.49426	1.35538	1.32757	1.32459	0.000104575	0.000138208	0.000176063	0.000170073	0.583469	-0.229895	-0.0657959	-0.899171	2
3.20088e-05	3.42851e-05	3.77415e-06	3.79687e-05	-3.30713e-07	-2.79132e-07	-3.21763e-07	6.86898e-08	0.358935	-0.093858	0.391305	-0.615122	1.63634	1.5889	1.98712	1.86687	8.72642e-05	0.000108046	9.55823e-05	9.90702e-05	-0.000122446	-9.21176e-05	-0.000132791	-0.00010061	-1.95446e-07	-5.29117e-07	-4.65101e-07	-8.7188e-07	0.00871621	0.327344	0.10439	0.172549	1.48927	1.45792	1.52237	1.29676	6.76506e-05	0.000111985	0.000126931	0.0001728	0.950745	0.714038	0.771459	0.00932782	0
0.000108611	5.86982e-05	0.000148621	1.25902e-05	-6.92954e-07	-5.3145e-07	-1.72907e-07	-6.61651e-08	0.861075	0.754497	0.961234	-0.185777	2.14065	2.09627	2.76584	2.10602	0.000126175	0.000114212	4.38927e-05	7.05729e-05	0.000132296	0.000189273	0.000197365	0.000238753	-9.83177e-08	-1.16845e-07	-5.88447e-07	-4.28849e-07	-0.818935	0.266585	-0.268634	-0.649185	2.96135	1.77966	1.79279	1.6636	2.9254e-05	4.62003e-05	9.60462e-05	7.84174e-05	0.0362082	-0.295259	0.589895	-0.367008	2
5.85343e-05	9.81361e-05	0.000125833	5.72737e-05	4.02836e-08	3.12778e-07	1.1125e-07	1.84844e-07	-0.322906	0.329774	-0.620403	-0.417856	1.51896	1.54004	2.1027	2.05179	5.21954e-05	5.60041e-05	3.58627e-05	5.57533e-05	3.40856e-05	6.54101e-05	4.54865e-05	9.81743e-05	-3.79672e-07	-4.82665e-07	-5.0968e-07	-3.27014e-07	-0.157453	-0.326249	-0.140958	-0.307238	1.60107	1.49342	1.44204	1.92526	7.83526e-05	8.87396e-05	9.77871e-05	7.7753e-05	-0.631444	-0.876353	-0.870912	-0.913612	2
0.000154179	8.773e-05	0.000126162	7.93713e-05	-2.47734e-07	-3.59034e-07	-3.91482e-07	-3.23777e-07	-0.288109	-0.858192	0.210212	-0.258309	1.64216	2.29942	1.6446	1.92656	0.000112657	9.07763e-05	0.000105928	7.30807e-05	-0.00021125	-0.000212987	-0.000213589	-0.000208581	-4.98916e-08	3.78742e-07	1.24385e-07	2.11304e-07	1.2057	0.8196	0.626634	0.897692	3.68812	2.16252	2.89489	2.57165	8.99693e-05	0.000105454	7.08268e-05	8.52116e-05	-0.81809	-0.920667	-0.806105	-0.728032	0
-1.20494e-05	4.31335e-06	2.04479e-05	1.70098e-05	-4.08179e-07	-2.5083e-07	6.75574e-08	1.95232e-08	1.16995	0.64233	0.481697	0.386678	3.21951	2.10658	2.58549	1.84353	8.79154e-05	8.98475e-05	2.40638e-05	4.87591e-05	6.57269e-05	7.4719e-05	3.23108e-05	4.79207e-05	2.73229e-07	2.18408e-07	-1.20731e-07	-6.81451e-09	-0.575576	-0.318723	-0.721864	-0.281111	1.78769	1.86071	2.88309	1.92806	7.3225e-05	8.1446e-05	5.82321e-05	6.31792e-05	-0.905286	-0.93175	-0.589979	-0.932662	2
4.27496e-06	-2.17071e-05	6.82484e-05	1.59422e-05	3.02826e-07	1.94514e-08	-5.48101e-08	-2.08647e-07	0.731509	0.0136334	-0.654383	-0.182752	2.44393	1.83718	2.1352	1.49124	7.52523e-05	6.30384e-05	5.94868e-05	7.81702e-05	0.000128589	0.000111897	6.6401e-05	0.000107096	3.77926e-07	1.60375e-07	9.12195e-07	6.99282e-07	-0.0669482	-0.845445	0.297621	-0.0777687	1.4625	2.42622	1.57602	1.67347	6.92082e-05	4.92922e-05	0.000155352	0.000117432	0.233722	-0.547251	-0.367167	-0.644485	2

## Sheet: sub1_segwin_25s_loc_right
Ch9	Ch10	Ch11	Ch12	Ch9	Ch10	Ch11	Ch12	Ch9	Ch10	Ch11	Ch12	Ch9	Ch10	Ch11	Ch12	Ch9	Ch10	Ch11	Ch12	Ch9	Ch10	Ch11	Ch12	Ch9	Ch10	Ch11	Ch12	Ch9	Ch10	Ch11	Ch12	Ch9	Ch10	Ch11	Ch12	Ch9	Ch10	Ch11	Ch12	Ch9	Ch10	Ch11	Ch12	Label
HbO2_mean	HbO2_mean	HbO2_mean	HbO2_mean	HbO2_slope	HbO2_slope	HbO2_slope	HbO2_slope	HbO2_skewness	HbO2_skewness	HbO2_skewness	HbO2_skewness	HbO2_kurtosis	HbO2_kurtosis	HbO2_kurtosis	HbO2_kurtosis	HbO2_variance	HbO2_variance	HbO2_variance	HbO2_variance	HbR_mean	HbR_mean	HbR_mean	HbR_mean	HbR_slope	HbR_slope	HbR_slope	HbR_slope	HbR_skewness	HbR_skewness	HbR_skewness	HbR_skewness	HbR_kurtosis	HbR_kurtosis	HbR_kurtosis	HbR_kurtosis	HbR_variance	HbR_variance	HbR_variance	HbR_variance	HbR_corr_HbO2_HbR	HbR_corr_HbO2_HbR	HbR_corr_HbO2_HbR	HbR_corr_HbO2_HbR
0.000144011	-6.4103e-05	1.90815e-05	1.32515e-07	-1.9037e-06	-1.53167e-06	-1.20602e-06	-1.10628e-06	0.782738	1.06366	1.12145	1.01929	2.22097	2.59585	2.80915	2.51546	0.000395294	0.000404074	0.000272092	0.00028057	-0.000220832	-3.69085e-05	-4.91222e-05	-4.52097e-05	1.98467e-06	1.64393e-06	1.24528e-06	1.08113e-06	-0.611151	-1.03206	-1.07339	-1.01207	2.01999	2.45491	2.6015	2.41052	0.00039752	0.000375893	0.000275114	0.000249498	-0.991694	-0.983736	-0.995719	-0.992691	0
-1.60038e-05	-9.05687e-05	-0.000126035	-0.000280007	7.16022e-07	1.27649e-07	6.34964e-07	-1.34145e-07	0.589273	0.460413	0.316179	0.110895	3.23601	2.04725	2.80999	2.53511	0.000170196	7.41573e-05	0.000158953	0.000133522	1.80472e-05	0.000108728	9.27092e-05	0.000294415	-8.88057e-07	-3.17285e-07	-6.78741e-07	-2.9156e-07	-0.288634	-0.254087	-0.470451	-1.38811	2.97339	2.58332	3.12217	4.62545	0.000170228	7.91419e-05	0.000142286	0.000124918	-0.95592	-0.894371	-0.98053	-0.854419	2
1.26522e-05	-2.89288e-05	0.000127281	0.000101539	-1.19613e-06	-7.36972e-07	-4.53728e-07	9.41184e-08	-0.0568359	-0.151154	-0.0981203	0.374548	1.49108	1.69846	1.71268	2.36387	0.000306214	0.000264256	0.000172491	0.000156939	-6.9469e-05	-5.92496e-06	-0.000134418	-0.000123353	9.30532e-07	4.45851e-07	4.03284e-07	-6.14386e-08	0.0878097	0.0230636	0.101233	-0.404382	1.53046	1.9188	1.75849	2.65272	0.000250169	0.000208459	0.000159848	0.000121443	-0.99831	-0.990039	-0.998805	-0.996431	2
-0.000244548	-0.000240481	-0.000240201	-0.000279992	-6.20557e-07	-2.42517e-07	-4.76917e-07	-1.08763e-06	-0.56427	0.236731	-0.0172228	-0.0334951	2.57606	4.72615	2.54481	2.02503	0.000199597	0.000158183	0.000145623	0.000240162	0.000177973	0.000163258	0.00017502	0.000234718	5.49247e-07	1.00441e-07	3.5606e-07	8.9498e-07	0.194997	-1.03254	-0.378249	-0.3799	2.32794	5.82001	2.77431	2.28087	0.000180577	0.000125926	0.000120361	0.000208033	-0.983627	-0.972444	-0.974886	-0.983232	0
0.000237475	-0.000127947	0.000359871	0.000318741	-2.1946e-07	-8.88116e-07	-3.68443e-07	-1.68026e-06	0.229879	0.356808	0.186575	0.111859	3.47573	1.68882	2.20508	1.48739	0.000153928	0.000217239	0.000112693	0.000269979	-0.00018651	0.000123796	-0.000213516	-0.000179359	7.79184e-08	9.19812e-07	2.54375e-07	1.26196e-06	0.570741	-0.362857	-0.0688197	-0.303972	4.57275	1.78631	2.48679	1.52838	0.000137506	0.000204794	9.3977e-05	0.00020762	-0.967215	-0.992064	-0.992137	-0.993593	2
0.000153031	-8.54355e-05	0.000160724	0.000202163	9.19136e-09	8.62491e-07	2.72203e-07	5.17943e-07	0.182538	-0.857371	0.375956	-0.747651	1.94842	2.12422	1.75631	2.71404	5.00659e-05	0.00015578	7.41211e-05	0.000102424	-9.41098e-05	0.00016951	-9.40949e-05	-0.000137297	-1.66819e-07	-8.46891e-07	-4.31351e-07	-6.1514e-07	-0.0176487	0.305076	-0.465022	0.332459	1.72067	1.8216	1.65699	1.75475	7.18677e-05	0.000129202	8.67065e-05	9.55014e-05	-0.853534	-0.896535	-0.949487	-0.884842	2
-1.72724e-05	-5.31986e-05	-0.000147526	-0.000182554	-2.50713e-07	-1.10461e-07	-5.52874e-07	-1.12682e-06	-0.134281	-0.406164	0.124123	0.615133	1.98365	2.09527	1.82806	1.9531	0.000346707	0.000261686	0.000312805	0.000394652	-4.55604e-05	-3.26379e-06	9.10562e-05	0.000158071	3.03439e-07	2.16698e-07	4.4603e-07	1.00517e-06	0.0483824	0.126886	-0.0340293	-0.56849	2.0367	1.95345	1.79344	1.87976	0.000327912	0.000231646	0.000294089	0.000375381	-0.998255	-0.991567	-0.997786	-0.996957	0
-8.64889e-05	2.22641e-05	1.36448e-05	3.61403e-05	-2.23964e-06	-1.40739e-06	-9.58449e-07	-4.89233e-07	-0.00398898	-0.485674	0.00420165	0.206185	1.3498	1.68419	1.24693	1.64374	0.000353293	0.000220995	0.000158765	0.000118092	0.000143851	7.30198e-05	4.49193e-05	-1.56362e-06	1.88605e-06	1.1329e-06	1.02557e-06	7.25038e-07	0.0500344	0.41403	0.016586	-0.102724	1.39147	1.60382	1.28729	1.38718	0.000300078	0.000181271	0.000167183	0.000138525	-0.998694	-0.9956	-0.998404	-0.96313	2
-0.000277671	-4.21048e-05	6.23597e-05	0.000198558	1.24202e-06	1.37691e-06	7.98053e-07	9.53421e-07	0.213838	0.233213	0.464493	0.403564	1.79582	1.77365	1.8143	1.73239	0.000214653	0.000251255	0.000156372	0.000192609	0.000251578	6.76505e-05	-4.668e-06	-0.000123779	-1.25625e-06	-1.22788e-06	-8.48792e-07	-9.73251e-07	-0.158399	0.00246084	-0.255506	-0.117349	1.76202	1.72557	1.70883	1.59039	0.000213907	0.000209236	0.000150675	0.000172163	-0.998971	-0.992187	-0.988741	-0.98355	2
6.1167e-05	6.65964e-05	2.92623e-05	0.000175361	7.9624e-07	1.02941e-06	-1.03866e-07	2.19573e-07	0.222108	0.248836	-0.308045	0.0726629	1.4534	1.73481	2.14217	1.72935	0.000242116	0.000264995	0.000143551	0.000133247	-7.9898e-05	-0.00010979	-2.53013e-05	-0.000143112	-9.86426e-07	-1.33261e-06	-2.37464e-07	-4.93582e-07	-0.150474	-0.00287001	-0.490735	-0.310884	1.48947	1.55732	2.12784	1.9049	0.000249622	0.000291906	0.000139766	0.000155584	-0.983056	-0.97794	-0.89488	-0.938952	0
-1.62531e-05	-5.19127e-05	-0.000111471	-0.000243706	-2.4765e-07	-2.3743e-07	-2.88946e-07	-3.50127e-07	0.426285	-0.0694206	0.396662	-0.29147	1.85668	1.67831	2.03925	2.11507	0.00012675	8.49033e-05	0.000141918	8.72351e-05	4.08611e-05	0.000154885	7.27212e-05	0.000219558	2.00274e-08	1.73138e-07	1.70427e-07	-2.25325e-07	-0.150612	0.050119	-0.431553	-0.462172	1.50123	1.71419	1.95625	2.09655	8.14488e-05	5.04686e-05	9.85198e-05	6.06938e-05	-0.961191	-0.98095	-0.997183	-0.315681	2
-0.000185013	-0.000229806	-6.19457e-07	9.85857e-05	-6.41147e-07	-6.08367e-07	2.38943e-07	9.69192e-07	-0.702776	-0.559723	-0.00414301	-0.668135	2.44587	2.2838	1.57093	2.16862	0.000213124	0.000211383	0.000142772	0.000194882	0.000191625	0.000272779	4.83091e-05	-8.82974e-05	6.72772e-07	4.73673e-07	1.06209e-07	-4.30561e-07	0.695658	0.645795	0.384283	0.247286	2.36792	2.29684	2.19854	2.08991	0.000199572	0.000155307	0.000135891	0.000134829	-0.99767	-0.998454	-0.930452	-0.939934	2
0.00040108	0.000481926	0.000232872	0.000441901	1.82216e-06	1.16712e-06	1.00643e-06	1.50148e-07	-0.377921	-0.478242	-0.178943	0.102226	1.39984	1.58432	1.71715	2.13122	0.000390576	0.000255408	0.000195587	0.000115739	-0.000415021	-0.000447544	-0.000249673	-0.000443555	-1.55629e-06	-1.42469e-06	-7.92189e-07	-1.06713e-07	0.365454	0.465545	0.350972	-0.0851157	1.40306	1.5325	1.60127	2.16341	0.000337906	0.000281423	0.000161488	8.98087e-05	-0.999607	-0.972255	-0.989892	-0.994968	0
-0.000230826	-0.000162322	-0.000154024	-0.00024028	7.95572e-08	-2.08343e-07	-7.612e-07	-4.08264e-07	0.465208	-0.140218	-1.03996	-0.732132	1.83693	1.95936	2.85031	2.53026	0.000180347	0.00013325	0.000157837	0.000116433	0.000162975	0.000138237	8.28266e-05	0.000159843	-3.2476e-07	3.92187e-07	3.91813e-07	8.56853e-08	-0.596872	0.524594	0.557955	-0.256248	1.77606	2.31222	2.45087	2.12099	0.000176777	0.000125731	0.000127936	7.98405e-05	-0.971645	-0.953827	-0.940489	-0.915935	2
-0.000307876	-3.69171e-05	-0.000321323	-5.45985e-06	1.14945e-06	1.6013e-06	1.03219e-06	1.69246e-06	0.341251	0.235272	0.0700064	-0.240979	1.41836	1.49489	1.23297	1.65399	0.000191949	0.000255961	0.000161769	0.000258443	0.000232034	0.00014208	0.000182996	-5.36483e-05	-9.15051e-07	-1.31636e-06	-8.62206e-07	-1.2043e-06	-0.280956	-0.426239	-0.0658127	0.171658	1.45537	1.48402	1.24777	1.63333	0.000156894	0.000218413	0.000134589	0.000182768	-0.993314	-0.987792	-0.998426	-0.99861	2
-0.000315044	-6.91653e-05	-0.000230471	2.40242e-05	1.87214e-07	-3.84285e-07	3.31002e-07	-1.14719e-06	0.511845	0.325505	0.529936	-0.636719	1.95957	1.98325	2.01894	1.90829	0.000338828	0.000333974	0.000162632	0.000238654	0.000321491	9.35918e-05	0.000182565	2.71262e-05	-2.52884e-07	1.58723e-08	-2.4357e-07	5.99983e-07	-0.460093	-0.528397	-0.598275	0.772527	1.82518	1.81405	1.96942	2.52627	0.000303891	0.000275526	0.000159564	0.000132371	-0.9968	-0.97656	-0.99042	-0.979724	0
0.000147459	-5.26066e-05	0.000164352	-4.69175e-05	-1.15089e-06	-1.00608e-06	-1.41977e-06	-2.50445e-08	0.570265	0.293309	0.0614912	-0.0841564	1.84963	1.53494	1.71791	1.83889	0.000241679	0.000257017	0.000243099	0.000143012	-0.000233912	-0.0001938	-9.22815e-05	4.83869e-05	1.41015e-06	2.011e-06	1.38406e-06	1.81116e-07	-0.476974	0.0729911	-0.194853	0.244205	1.66204	1.45711	1.61439	1.72309	0.000268916	0.000387671	0.00023703	0.000122622	-0.991693	-0.956653	-0.997077	-0.95797	2
-0.00011806	-0.000146312	-0.000196356	0.000141647	-6.87832e-07	-9.81984e-08	-4.31829e-07	-3.75613e-07	-0.907354	0.28393	-0.201329	-1.01103	2.53373	2.06162	1.89615	2.49156	0.00014892	0.000134405	0.000101504	7.74247e-05	0.000145824	0.000262618	0.000203879	-1.18029e-05	5.98159e-07	-1.16518e-07	1.74661e-07	1.5977e-07	0.959441	-0.678645	0.320111	0.545368	2.70074	1.97056	1.92931	2.29519	0.00012611	0.000124521	6.33378e-05	4.67452e-05	-0.995177	-0.931782	-0.939709	-0.868367	2
0.0001087	0.000122309	1.06558e-05	0.000204626	-6.81745e-07	-5.24668e-07	-9.91245e-07	-8.30767e-07	0.430805	0.372621	-0.278822	-0.250037	2.00861	1.86155	1.75619	1.67421	0.000395483	0.000296132	0.000265006	0.000226217	-0.000166777	-0.000171015	-5.27967e-05	-0.000212194	4.89389e-07	4.06237e-07	7.51027e-07	7.81592e-07	-0.417608	-0.381585	0.216149	0.462241	2.1435	2.08816	1.96899	2.0664	0.000367876	0.000293779	0.000235065	0.000210509	-0.991597	-0.988175	-0.986472	-0.988765	0
-0.000197882	-0.000167199	-4.06279e-05	-0.000303062	2.67488e-06	2.66218e-06	1.67712e-06	2.55785e-06	-0.457831	-0.45093	-0.0144765	-0.653177	1.79942	1.66914	1.31282	1.96482	0.000455399	0.000424083	0.000262612	0.00040562	0.000142532	0.00015216	-2.15413e-06	0.000252237	-2.39666e-06	-2.36302e-06	-1.42939e-06	-2.19807e-06	0.413884	0.336629	0.162651	0.520196	1.71567	1.4839	1.43518	1.76452	0.000408764	0.000379817	0.000228435	0.000344032	-0.99954	-0.997025	-0.990371	-0.99739	2
0.000278106	0.000326346	0.000405869	0.000307929	9.33119e-07	5.98379e-07	3.58978e-07	1.07874e-06	-0.753081	-0.839352	-1.07263	-0.458753	1.96586	2.14893	3.10867	1.76829	0.000158834	9.84178e-05	6.72726e-05	0.000169766	-0.0002613	-0.000302128	-0.000338363	-0.000341983	-5.62132e-07	-3.70523e-07	-1.90576e-07	-7.67462e-07	0.925872	1.01598	1.1713	1.11552	2.30198	2.82308	3.25441	2.76449	0.000115378	8.41056e-05	5.48747e-05	0.000135856	-0.947148	-0.891435	-0.900595	-0.941046	2
0.000142159	0.000181107	-2.1522e-05	7.53967e-05	2.83743e-06	1.82107e-06	8.31218e-07	1.87748e-07	1.02127	1.25473	0.745884	0.453691	2.4321	3.15624	2.10115	2.59507	0.000610981	0.000401534	0.000279649	0.000161899	-0.00012507	-0.000164275	-5.37424e-05	-4.19244e-05	-2.34368e-06	-1.80368e-06	-8.14811e-07	-3.92612e-07	-1.10827	-1.21001	-0.900395	-0.922637	2.56405	2.97488	2.3325	3.04764	0.000508434	0.00038647	0.000245081	0.000155735	-0.998021	-0.997771	-0.995948	-0.956397	0
0.000122032	0.00017897	0.000673565	0.000608791	-4.0559e-07	-3.55589e-07	1.7063e-07	1.72415e-07	0.255554	0.50717	0.368885	-0.404517	2.36893	2.21166	2.38222	2.30342	0.0001627	0.000159341	8.281e-05	9.79261e-05	-0.000156608	-0.000161366	-0.000503588	-0.000443746	-2.0993e-07	1.91853e-08	-2.2087e-07	-1.67483e-07	-0.53206	-0.767704	-0.228175	0.225415	2.15963	2.34978	2.25023	2.21925	0.000149964	0.000123143	9.04307e-05	9.36304e-05	-0.787373	-0.93852	-0.992879	-0.989126	2
-7.16841e-05	2.51072e-05	0.000379521	0.000428549	-1.66399e-06	-9.87883e-07	-1.48315e-06	-1.1376e-06	-0.0617386	-0.161782	0.0846174	0.0624494	1.48122	1.51637	1.17011	1.26531	0.000320964	0.000196329	0.00023515	0.000177873	2.93957e-06	-2.8497e-05	-0.00028915	-0.00027534	1.84439e-06	1.23871e-06	1.26857e-06	1.16759e-06	0.0714678	0.0721827	-0.0354073	0.00319002	1.3634	1.37864	1.18885	1.18845	0.000332774	0.000227227	0.000209806	0.000186059	-0.995225	-0.992855	-0.994086	-0.994865	2
0.000171373	-6.76301e-05	-0.000169725	-0.000309118	2.02164e-06	2.01069e-06	2.30435e-07	1.09594e-06	-0.39688	-0.401168	-0.0225412	-0.489952	1.75033	1.60038	1.72832	1.94	0.000555543	0.000465318	0.000175989	0.00025526	-0.000203899	4.47059e-05	8.64885e-05	0.000247909	-1.83219e-06	-2.009e-06	-2.10139e-07	-1.29083e-06	0.425985	0.39153	-0.0336721	0.323142	1.68462	1.48821	1.62496	1.75615	0.000469501	0.000429599	0.000166354	0.000278515	-0.995216	-0.98994	-0.986191	-0.970951	0
-0.000791602	-0.000460559	-9.06365e-05	0.000165106	1.24861e-06	-8.69124e-08	9.11053e-07	-7.83352e-07	-0.186893	0.823735	-0.275343	0.493595	2.06178	2.86739	1.88371	1.97451	0.000225914	8.59765e-05	0.000153208	0.000177143	0.000699165	0.000415254	0.000124437	-4.31488e-05	-9.66597e-07	2.46768e-08	-8.42123e-07	7.74282e-07	0.0474778	0.21299	0.139445	-0.225957	1.97475	2.58063	1.86401	1.56768	0.000180219	5.15772e-05	0.00013917	0.000155571	-0.995515	-0.86293	-0.996513	-0.943825	2
-0.000481851	-0.000380209	5.23639e-05	-1.01338e-05	5.61263e-07	-9.54697e-08	4.38007e-07	1.34764e-07	-0.333065	-1.08777	0.153091	-0.530545	1.89867	3.61288	1.51504	2.28144	0.000128071	9.48237e-05	0.000103639	9.86153e-05	0.000437332	0.000350505	-6.54971e-05	-1.69758e-06	-7.08512e-07	1.12198e-07	-6.10374e-07	-2.91484e-07	0.0278183	1.44946	-0.261327	0.0248102	1.68766	5.04735	1.4952	1.70481	0.000128164	7.45795e-05	0.000119832	0.000104475	-0.922271	-0.962035	-0.976203	-0.947429	2
0.000318921	0.000359426	0.000294032	9.79812e-05	9.30933e-07	4.03764e-07	7.29429e-07	-6.06352e-07	-0.6474	-1.90795	-0.608778	-0.204844	3.56603	7.65544	2.44412	2.87069	0.000265081	0.000209061	0.000190809	0.000126314	-0.000347266	-0.000371343	-0.000295734	-8.44919e-05	-8.83039e-07	-5.46779e-07	-6.40069e-07	-2.2664e-07	1.12743	1.85531	0.802173	-0.258619	4.37963	7.4293	2.93757	2.58532	0.000231674	0.000205911	0.000168219	6.59856e-05	-0.985779	-0.987113	-0.995349	0.247331	0
-0.000231988	-0.00028592	-0.000181997	0.000369447	-2.74187e-07	-7.13338e-07	1.65767e-07	-2.10917e-07	-0.0841888	-0.125434	-0.663216	0.742765	1.90895	2.1724	2.72872	2.67257	0.00010515	0.000134263	8.59637e-05	8.75611e-05	0.000225255	0.000312621	0.000161064	-0.000236443	2.03599e-07	5.62582e-07	-5.73743e-08	5.06231e-07	0.0557465	-0.155289	0.771956	-0.682913	1.90648	2.1497	2.58167	2.349	9.36776e-05	0.000106044	6.65206e-05	0.000103721	-0.98504	-0.97694	-0.959112	-0.84343	2
-0.000437367	-0.000372323	-0.000287678	0.000336612	-2.52656e-06	-7.09896e-07	-1.27245e-06	-7.44885e-07	-0.7945	-0.946836	-0.303775	-1.31792	2.07899	2.63098	1.55927	3.08818	0.000452085	0.000218517	0.000223757	0.000147334	0.00040197	0.00038146	0.000257234	-0.000112231	2.2381e-06	7.8191e-07	1.12441e-06	9.63007e-07	0.769437	1.07328	0.30087	1.10224	2.05865	2.82687	1.57867	2.59881	0.000390553	0.000199039	0.000193238	0.000169143	-0.997184	-0.987571	-0.996863	-0.981308	2

## Sheet: sub1_segwin_25s_loc_midleft
Ch1	Ch2	Ch3	Ch4	Ch5	Ch6	Ch7	Ch8	Ch9	Ch10	Ch1	Ch2	Ch3	Ch4	Ch5	Ch6	Ch7	Ch8	Ch9	Ch10	Ch1	Ch2	Ch3	Ch4	Ch5	Ch6	Ch7	Ch8	Ch9	Ch10	Ch1	Ch2	Ch3	Ch4	Ch5	Ch6	Ch7	Ch8	Ch9	Ch10	Ch1	Ch2	Ch3	Ch4	Ch5	Ch6	Ch7	Ch8	Ch9	Ch10
HbO2_mean	HbO2_mean	HbO2_mean	HbO2_mean	HbO2_mean	HbO2_mean	HbO2_mean	HbO2_mean	HbO2_mean	HbO2_mean	HbO2_slope	HbO2_slope	HbO2_slope	HbO2_slope	HbO2_slope	HbO2_slope	HbO2_slope	HbO2_slope	HbO2_slope	HbO2_slope	HbO2_skewness	HbO2_skewness	HbO2_skewness	HbO2_skewness	HbO2_skewness	HbO2_skewness	HbO2_skewness	HbO2_skewness	HbO2_skewness	HbO2_skewness	HbO2_kurtosis	HbO2_kurtosis	HbO2_kurtosis	HbO2_kurtosis	HbO2_kurtosis	HbO2_kurtosis	HbO2_kurtosis	HbO2_kurtosis	HbO2_kurtosis	HbO2_kurtosis	HbO2_variance	HbO2_variance	HbO2_variance	HbO2_variance	HbO2_variance	HbO2_variance	HbO2_variance	HbO2_variance	HbO2_variance	HbO2_variance
5.94328e-05	-2.46031e-05	0.000258403	0.000181933	0.000134911	0.00017658	0.000119649	0.000164167	0.000144011	-6.4103e-05	-2.59111e-07	2.45751e-07	3.58417e-07	2.23047e-07	1.90513e-07	1.35346e-07	-1.26901e-07	-1.11292e-07	-1.9037e-06	-1.53167e-06	0.416683	-0.201355	-0.817787	-0.355985	-0.834439	-0.528413	-0.652949	0.0699431	0.782738	1.06366	1.76621	2.0216	2.75188	1.99606	2.81686	2.47536	3.0041	2.19816	2.22097	2.59585	5.37135e-05	8.98152e-05	0.000138587	0.000136523	8.24423e-05	9.26928e-05	5.37711e-05	8.17998e-05	0.000395294	0.000404074
2.08495e-05	-1.02037e-05	-0.000341829	-0.000138756	-0.000184081	-0.000184556	-0.000108543	-0.000207141	-1.60038e-05	-9.05687e-05	1.59144e-07	3.72596e-07	8.11079e-08	-9.66885e-08	8.03727e-08	7.02379e-08	3.39509e-07	3.5911e-07	7.16022e-07	1.27649e-07	-0.390136	-0.263193	-0.476972	0.0175505	0.293158	0.13636	-0.65019	0.471864	0.589273	0.460413	1.9373	1.57704	1.87349	1.94134	1.92317	1.90815	2.08205	1.73099	3.23601	2.04725	5.32356e-05	0.000123933	0.000175271	0.000127382	6.90059e-05	6.45345e-05	5.81531e-05	7.67072e-05	0.000170196	7.41573e-05
5.36438e-05	2.02612e-05	-3.08328e-05	-3.70335e-05	-8.14884e-05	-0.000122632	2.06937e-05	-7.90668e-06	1.26522e-05	-2.89288e-05	-1.78356e-08	-5.65977e-07	9.92302e-07	4.68018e-07	3.32666e-07	5.29549e-07	3.17923e-07	7.78068e-07	-1.19613e-06	-7.36972e-07	0.269893	-0.827523	-0.602553	-0.457377	-0.342127	-0.27591	-0.0730119	-0.179888	-0.0568359	-0.151154	1.82533	2.04294	1.80785	1.76102	1.82948	1.45827	1.65156	1.4553	1.49108	1.69846	2.64341e-05	0.000110525	0.000187408	9.65467e-05	6.74098e-05	9.62755e-05	6.62167e-05	0.000138482	0.000306214	0.000264256
0.000126067	0.000146571	0.00026065	0.000245587	0.000118358	0.000120288	5.34433e-05	8.83791e-05	-0.000244548	-0.000240481	2.56812e-07	9.8944e-07	1.18713e-06	7.5688e-07	8.03656e-07	6.44357e-07	3.64093e-07	3.49057e-07	-6.20557e-07	-2.42517e-07	0.477393	-0.285527	0.0897272	0.0503202	0.0352633	0.34167	-0.18071	0.452399	-0.56427	0.236731	1.80949	1.56114	1.44521	1.56155	1.28167	1.40795	1.83341	1.86868	2.57606	4.72615	5.2449e-05	0.000191561	0.000256042	0.000175202	0.000153924	0.000127374	8.98125e-05	9.14924e-05	0.000199597	0.000158183
-0.000198878	-0.000296356	-0.000179369	-7.60758e-05	-0.000250106	-0.000164001	-0.000143144	-0.000120422	0.000237475	-0.000127947	2.58974e-08	9.55094e-07	1.89959e-07	1.61307e-07	9.43716e-08	-1.62936e-08	3.20653e-07	1.35699e-07	-2.1946e-07	-8.88116e-07	0.212386	-0.197322	0.359712	0.299606	-0.453696	0.0309501	-0.527568	-0.529935	0.229879	0.356808	1.6127	1.36766	1.75847	1.73409	2.08555	2.2003	2.06145	1.88244	3.47573	1.68882	5.2966e-05	0.000148586	5.73936e-05	4.92857e-05	2.20838e-05	1.55937e-05	5.12499e-05	3.43655e-05	0.000153928	0.000217239
-0.000154844	-0.000292249	-0.000382286	-0.000273907	-0.000178632	-0.000163486	-6.97415e-05	-0.000120287	0.000153031	-8.54355e-05	4.49353e-07	-7.8071e-08	5.70297e-08	3.4385e-08	2.59471e-07	1.65231e-08	3.44465e-07	1.73023e-07	9.19136e-09	8.62491e-07	0.884768	0.113528	0.173029	0.248866	0.0288247	0.342446	0.817157	1.49943	0.182538	-0.857371	2.35697	1.4796	1.91942	1.91896	1.95056	3.16507	2.2764	4.53215	1.94842	2.12422	8.64929e-05	0.000101801	0.000144235	0.000153791	4.46448e-05	4.09266e-05	6.28763e-05	5.49601e-05	5.00659e-05	0.00015578
5.48758e-05	-0.000153235	0.000119559	7.66564e-05	7.61945e-05	9.56952e-05	8.36754e-05	0.000110566	-1.72724e-05	-5.31986e-05	1.3835e-07	2.54052e-07	-9.80709e-09	-1.5552e-07	4.19958e-07	3.22189e-07	1.45056e-07	-2.5849e-08	-2.50713e-07	-1.10461e-07	-0.216814	0.30667	0.0677574	0.0443745	-0.724818	-0.978249	0.264295	0.415684	-0.134281	-0.406164	1.57283	2.76643	1.59232	1.9229	2.49694	2.76485	2.57271	2.34172	1.98365	2.09527	4.94129e-05	0.000172113	7.81968e-05	0.000113707	8.37496e-05	8.14697e-05	3.97254e-05	4.6115e-05	0.000346707	0.000261686
-0.000116784	1.81361e-05	-0.000284345	-0.000301271	-0.000143946	-0.000194419	-9.04043e-05	-0.000197863	-8.64889e-05	2.22641e-05	-1.27151e-07	-4.15141e-07	1.10688e-06	8.6098e-07	9.91648e-08	9.39398e-08	6.00337e-08	3.3336e-07	-2.23964e-06	-1.40739e-06	0.275169	0.996965	0.0907839	0.591294	-0.811255	-0.0834094	-0.0446837	0.717465	-0.00398898	-0.485674	2.05231	3.06695	1.4878	1.92843	2.66582	2.22303	2.22448	3.105	1.3498	1.68419	2.2499e-05	7.73386e-05	0.000177337	0.000156124	3.16047e-05	2.57836e-05	2.94524e-05	5.461e-05	0.000353293	0.000220995
-3.13679e-05	-0.000175159	-4.75701e-05	-0.000101498	-0.000121078	-0.000146091	-2.32031e-05	-5.1601e-05	-0.000277671	-4.21048e-05	2.50116e-07	-4.39962e-07	-1.44927e-07	-1.31401e-07	-1.34808e-07	-1.58502e-07	-3.70607e-08	-9.26438e-08	1.24202e-06	1.37691e-06	-0.922985	-0.517221	-0.657753	-0.333544	-0.0749341	-0.145509	0.39814	-0.0654575	0.213838	0.233213	2.70053	1.83943	1.99393	1.91853	1.94766	1.89049	2.21382	1.78949	1.79582	1.77365	5.78842e-05	0.000111172	0.000104487	0.000137757	4.49644e-05	7.92155e-05	4.1201e-05	7.20542e-05	0.000214653	0.000251255
2.88875e-05	-0.000132058	-1.76272e-06	1.39386e-05	2.35586e-05	3.08172e-05	1.22094e-05	5.05357e-05	6.1167e-05	6.65964e-05	6.20328e-07	7.12157e-07	5.97714e-07	3.79807e-07	6.87583e-07	6.82634e-07	4.47377e-07	7.56846e-07	7.9624e-07	1.02941e-06	-0.263831	0.12318	0.773884	0.460343	-0.13159	0.226707	0.198163	0.872307	0.222108	0.248836	1.4953	1.71358	2.4946	2.33129	2.07432	2.27542	2.22294	2.52814	1.4534	1.73481	0.000120478	0.000140885	0.000168938	0.000122741	0.000131097	0.000134951	8.58665e-05	0.000152217	0.000242116	0.000264995
7.29554e-05	7.43645e-05	-0.00021307	-0.000140695	-0.000179183	-0.00020142	-9.53586e-05	-0.000213714	-1.62531e-05	-5.19127e-05	2.60234e-07	1.6425e-06	5.78844e-07	5.39105e-07	-2.39193e-07	-3.84581e-07	1.93104e-07	1.06972e-07	-2.4765e-07	-2.3743e-07	-0.835126	0.0855516	0.821938	0.664706	1.43679	0.968378	0.306341	0.743678	0.426285	-0.0694206	2.42419	1.38976	2.2255	1.95382	4.34301	3.60466	2.32337	2.25051	1.85668	1.67831	4.39974e-05	0.00025056	0.000123077	0.000116704	7.83452e-05	9.15566e-05	4.53519e-05	7.45948e-05	0.00012675	8.49033e-05
-3.99889e-05	0.000125963	1.19245e-05	0.000104295	-0.000184118	-0.000187629	-0.000130149	-0.000149663	-0.000185013	-0.000229806	-4.91417e-07	-1.44069e-06	2.05295e-07	3.40209e-07	-6.82937e-08	2.09721e-07	-3.2611e-07	-3.16118e-08	-6.41147e-07	-6.08367e-07	0.488014	-0.604355	0.272925	0.51064	0.124652	-0.288679	0.890598	-0.434165	-0.702776	-0.559723	2.02575	2.19379	2.07842	1.94282	1.80451	1.62123	2.86532	1.97162	2.44587	2.2838	7.66224e-05	0.00022321	9.06756e-05	9.87567e-05	3.26734e-05	4.98504e-05	5.8198e-05	6.49233e-05	0.000213124	0.000211383
-3.24883e-05	-0.000196292	-0.000175647	-0.000105029	-0.000109451	-6.25413e-05	-2.26568e-05	-4.50315e-05	0.00040108	0.000481926	-1.24718e-07	1.61538e-07	5.05881e-07	6.41536e-07	4.30658e-07	3.46051e-07	-5.77873e-08	2.27776e-07	1.82216e-06	1.16712e-06	0.751695	-0.473493	0.465157	0.886501	0.765124	0.864529	-0.244859	0.106359	-0.377921	-0.478242	3.38158	2.04154	2.28048	2.33393	2.04576	2.41511	1.98396	2.09601	1.39984	1.58432	4.20717e-05	0.000142543	0.000176851	0.000163258	9.72902e-05	9.97345e-05	2.78898e-05	0.000106925	0.000390576	0.000255408
9.33444e-05	-8.10996e-05	-7.29812e-05	-0.000100458	1.39429e-05	3.59664e-05	0.000135916	9.44657e-05	-0.000230826	-0.000162322	3.35093e-07	6.07712e-07	-1.72411e-07	-5.88793e-07	-5.5469e-07	-5.94683e-07	-1.03058e-07	-3.21521e-07	7.95572e-08	-2.08343e-07	-0.16896	0.152246	0.0302412	0.89017	-0.32419	0.0248642	0.332551	0.061039	0.465208	-0.140218	1.37966	1.61482	1.66088	2.12593	1.49479	1.43705	1.78398	1.49592	1.83693	1.95936	5.5322e-05	9.5254e-05	9.49802e-05	0.000104035	8.5718e-05	9.31043e-05	6.19734e-05	6.75512e-05	0.000180347	0.00013325
0.000123762	-7.44001e-05	-0.000198653	-0.000278685	-0.000197755	-0.000140485	1.87958e-05	-9.67269e-05	-0.000307876	-3.69171e-05	-3.19212e-08	-5.34652e-07	-7.33415e-07	-1.30682e-07	-2.72066e-07	-3.35543e-08	-8.71607e-08	-3.28916e-07	1.14945e-06	1.6013e-06	-0.529784	-0.566188	-0.309175	1.10733	-0.148349	0.470981	0.691007	1.20146	0.341251	0.235272	2.03554	2.01403	1.93466	3.84031	2.11922	2.35326	2.5217	3.17773	1.41836	1.49489	1.97635e-05	8.45058e-05	0.000118882	4.12003e-05	4.51588e-05	3.47242e-05	2.1816e-05	5.74921e-05	0.000191949	0.000255961
2.28419e-05	-0.000179748	7.06191e-05	4.72105e-05	5.32995e-05	7.23013e-05	6.26593e-06	1.05444e-05	-0.000315044	-6.91653e-05	4.83627e-07	1.52212e-06	1.25587e-06	1.58513e-06	6.5912e-07	1.36541e-06	1.74591e-07	7.1352e-07	1.87214e-07	-3.84285e-07	0.215353	0.557221	0.573047	0.633677	0.720405	0.594475	0.629657	1.16484	0.511845	0.325505	1.33123	1.68854	1.81023	1.74681	2.11687	1.96955	2.64271	3.5347	1.95957	1.98325	9.54066e-05	0.000327143	0.000301393	0.000328096	0.000137437	0.000266925	4.1073e-05	0.000156922	0.000338828	0.000333974
-7.89039e-05	1.65903e-06	0.000224915	0.000292691	1.24894e-05	-0.000247076	-1.91377e-05	-0.000110136	0.000147459	-5.26066e-05	-3.76175e-07	-3.31557e-07	-8.79602e-07	-2.04493e-06	-5.15005e-07	-4.62875e-07	-5.02734e-08	-7.19335e-07	-1.15089e-06	-1.00608e-06	0.160434	-1.12897	-1.5808	-1.07781	-0.693504	-1.1166	-0.992192	-1.18871	0.570265	0.293309	1.24411	3.30371	4.5384	2.8499	3.05165	3.31888	4.12456	3.12715	1.84963	1.53494	6.39127e-05	0.000114975	0.000156932	0.000361577	8.29648e-05	0.000121701	4.68087e-05	0.000132644	0.000241679	0.000257017
-0.000135538	-0.000420491	-0.000245211	-0.000494197	-0.000173027	-0.000482774	-7.65192e-05	-0.000359824	-0.00011806	-0.000146312	1.65685e-07	-7.49716e-09	2.70243e-07	8.23442e-07	2.36465e-07	7.5676e-07	4.24926e-07	8.59945e-07	-6.87832e-07	-9.81984e-08	-0.153036	0.22635	0.389297	-0.161193	1.04831	0.283902	-0.0435486	0.180765	-0.907354	0.28393	1.61162	2.07681	2.17008	1.75513	2.54643	1.79562	1.52115	1.70022	2.53373	2.06162	3.49563e-05	8.19207e-05	0.000101683	0.000147525	4.95774e-05	0.000126936	7.14917e-05	0.000141597	0.00014892	0.000134405
6.48362e-06	-0.00013615	-8.64713e-06	-5.34536e-05	5.8465e-05	5.74042e-05	9.40087e-05	0.00013132	0.0001087	0.000122309	1.74369e-07	-1.15065e-07	2.31203e-07	3.32245e-08	4.71241e-07	2.02127e-07	1.51799e-07	2.82717e-07	-6.81745e-07	-5.24668e-07	-0.459812	-0.330018	0.206116	0.178178	-0.629089	-0.56929	0.210992	-0.91333	0.430805	0.372621	2.70404	1.89661	1.84637	2.07662	2.27836	2.76341	2.66351	2.75662	2.00861	1.86155	6.21356e-05	7.79316e-05	0.000164083	5.93494e-05	0.000117495	6.5881e-05	5.03527e-05	7.74051e-05	0.000395483	0.000296132
8.44493e-05	0.000218735	7.43867e-05	0.000170901	-0.000170901	-7.8547e-05	-8.36941e-05	-8.94091e-05	-0.000197882	-0.000167199	-3.15837e-07	1.85029e-07	-1.18284e-06	-3.77495e-07	-1.06639e-06	-2.24573e-07	-2.09687e-07	-1.70128e-07	2.67488e-06	2.66218e-06	-0.841247	-0.12075	1.16889	0.725585	1.11075	0.900626	1.91151	1.55273	-0.457831	-0.45093	2.18824	1.62836	2.96771	2.40836	2.83253	2.66048	5.89328	4.7113	1.79942	1.66914	6.17729e-05	3.61873e-05	0.000223416	8.54472e-05	0.000181694	5.25389e-05	6.49604e-05	6.08671e-05	0.000455399	0.000424083
-0.000117323	0.00019131	-9.57092e-05	5.01619e-05	-0.000224254	-7.63894e-05	-7.34048e-05	-4.74684e-05	0.000278106	0.000326346	-3.48979e-07	-6.66692e-07	-7.58313e-07	-5.99071e-07	1.74022e-07	-1.51144e-07	-1.98279e-08	-1.08314e-07	9.33119e-07	5.98379e-07	-0.151419	-0.732736	-0.406729	-0.404382	0.274176	0.0925045	-0.134818	0.516313	-0.753081	-0.839352	1.66444	2.00745	1.4643	1.52432	2.09791	1.50967	2.12967	1.84448	1.96586	2.14893	5.60935e-05	0.000108087	0.000141422	0.000114194	5.39107e-05	5.47946e-05	2.38607e-05	5.16613e-05	0.000158834	9.84178e-05
8.31559e-05	-0.000285162	-6.69594e-05	-0.00010484	7.21194e-05	-1.81505e-06	4.7445e-05	5.98529e-06	0.000142159	0.000181107	8.82148e-08	2.82863e-07	-3.89306e-07	2.86617e-07	-2.59251e-07	1.27326e-07	-5.69931e-07	1.01058e-07	2.83743e-06	1.82107e-06	0.694817	0.484045	-1.07846	0.488537	-0.622456	0.438216	0.01993	-0.675998	1.02127	1.25473	2.60214	1.79806	2.79985	1.54918	2.38488	2.86113	1.64354	3.90934	2.4321	3.15624	4.25967e-05	6.93944e-05	9.80221e-05	6.0672e-05	5.75266e-05	6.26207e-05	0.000115246	4.21708e-05	0.000610981	0.000401534
-0.000135024	6.52279e-05	-0.000128911	-0.000118815	-0.000217926	-0.000171699	-8.90174e-05	-0.000234744	0.000122032	0.00017897	-2.43002e-07	-7.93389e-07	5.30896e-07	1.17176e-07	5.00863e-08	6.43503e-08	5.85722e-07	4.5741e-07	-4.0559e-07	-3.55589e-07	0.123075	0.108004	-0.284443	-0.315276	-0.440259	-0.648644	-0.441341	0.0742692	0.255554	0.50717	1.44244	1.79998	1.69343	1.5642	2.05182	2.13222	1.58736	1.35861	2.36893	2.21166	4.04724e-05	0.000118539	0.000118758	4.55708e-05	6.06153e-05	2.99989e-05	9.36138e-05	7.22731e-05	0.0001627	0.000159341
-0.000165049	-0.000326808	-4.68084e-05	-0.000173098	-4.6657e-05	-0.00013731	7.11051e-05	-0.000133061	-7.16841e-05	2.51072e-05	1.04094e-07	-5.76374e-07	-1.89741e-07	-2.4055e-07	3.67395e-07	6.74982e-08	9.84125e-08	-1.1306e-07	-1.66399e-06	-9.87883e-07	1.45105	0.691832	0.695051	0.78776	0.496369	0.933996	-0.596909	0.59123	-0.0617386	-0.161782	5.21766	2.02153	2.2554	2.35077	3.69927	3.26503	3.15626	2.05877	1.48122	1.51637	5.19036e-05	0.000111604	4.46948e-05	4.54892e-05	5.90145e-05	3.4542e-05	3.14356e-05	3.24489e-05	0.000320964	0.000196329
0.000152741	0.000148934	7.66973e-05	0.000164172	3.20088e-05	3.42851e-05	3.77415e-06	3.79687e-05	0.000171373	-6.76301e-05	-2.49785e-07	7.92527e-07	-2.5666e-07	5.79103e-07	-3.30713e-07	-2.79132e-07	-3.21763e-07	6.86898e-08	2.02164e-06	2.01069e-06	-1.08406	0.36205	-0.349159	0.242042	0.358935	-0.093858	0.391305	-0.615122	-0.39688	-0.401168	2.82812	1.3224	1.65173	1.43225	1.63634	1.5889	1.98712	1.86687	1.75033	1.60038	6.74044e-05	0.000162237	0.000206539	0.000140162	8.72642e-05	0.000108046	9.55823e-05	9.90702e-05	0.000555543	0.000465318
-6.56808e-05	-0.000414614	0.000146169	-0.00017007	0.000108611	5.86982e-05	0.000148621	1.25902e-05	-0.000791602	-0.000460559	2.37392e-08	-9.24034e-07	-7.4266e-07	-3.10558e-07	-6.92954e-07	-5.3145e-07	-1.72907e-07	-6.61651e-08	1.24861e-06	-8.69124e-08	0.223478	1.14943	0.945784	0.326374	0.861075	0.754497	0.961234	-0.185777	-0.186893	0.823735	1.79485	2.88536	2.48666	1.96181	2.14065	2.09627	2.76584	2.10602	2.06178	2.86739	5.11817e-05	0.000197417	0.000182799	0.00014902	0.000126175	0.000114212	4.38927e-05	7.05729e-05	0.000225914	8.59765e-05
7.68037e-05	-0.000194522	7.86646e-05	-6.04363e-05	5.85343e-05	9.81361e-05	0.000125833	5.72737e-05	-0.000481851	-0.000380209	3.80292e-07	8.58234e-07	-6.58148e-08	5.49946e-08	4.02836e-08	3.12778e-07	1.1125e-07	1.84844e-07	5.61263e-07	-9.54697e-08	0.35181	-0.226752	-0.277859	-0.43803	-0.322906	0.329774	-0.620403	-0.417856	-0.333065	-1.08777	1.40589	1.74128	1.53148	1.63284	1.51896	1.54004	2.1027	2.05179	1.89867	3.61288	6.00285e-05	0.000129093	0.000143191	5.1019e-05	5.21954e-05	5.60041e-05	3.58627e-05	5.57533e-05	0.000128071	9.48237e-05
1.47995e-05	-0.000129733	7.12828e-05	1.76661e-05	0.000154179	8.773e-05	0.000126162	7.93713e-05	0.000318921	0.000359426	-4.87525e-07	1.48971e-06	1.38364e-07	-3.38792e-08	-2.47734e-07	-3.59034e-07	-3.91482e-07	-3.23777e-07	9.30933e-07	4.03764e-07	-0.63773	-0.335018	-0.470318	0.179496	-0.288109	-0.858192	0.210212	-0.258309	-0.6474	-1.90795	1.8317	1.48637	2.105	1.83215	1.64216	2.29942	1.6446	1.92656	3.56603	7.65544	9.60402e-05	0.000291753	8.55645e-05	8.09421e-05	0.000112657	9.07763e-05	0.000105928	7.30807e-05	0.000265081	0.000209061
0.000170952	6.6561e-06	1.99144e-05	7.29664e-06	-1.20494e-05	4.31335e-06	2.04479e-05	1.70098e-05	-0.000231988	-0.00028592	-1.73065e-07	6.59864e-08	6.96177e-09	4.1784e-07	-4.08179e-07	-2.5083e-07	6.75574e-08	1.95232e-08	-2.74187e-07	-7.13338e-07	1.13033	-0.672445	0.0205891	-0.128626	1.16995	0.64233	0.481697	0.386678	-0.0841888	-0.125434	3.51068	2.45422	2.44057	1.82872	3.21951	2.10658	2.58549	1.84353	1.90895	2.1724	3.61472e-05	3.45589e-05	0.000100577	9.91689e-05	8.79154e-05	8.98475e-05	2.40638e-05	4.87591e-05	0.00010515	0.000134263
0.00010141	-0.000164399	3.08553e-05	6.74722e-05	4.27496e-06	-2.17071e-05	6.82484e-05	1.59422e-05	-0.000437367	-0.000372323	-6.50596e-08	-1.01213e-06	3.40737e-07	-1.87295e-07	3.02826e-07	1.94514e-08	-5.48101e-08	-2.08647e-07	-2.52656e-06	-7.09896e-07	-0.0592585	-0.58285	0.507941	0.811006	0.731509	0.0136334	-0.654383	-0.182752	-0.7945	-0.946836	1.41263	2.04771	2.20414	2.11129	2.44393	1.83718	2.1352	1.49124	2.07899	2.63098	3.28465e-05	0.000156116	0.00010396	3.9947e-05	7.52523e-05	6.30384e-05	5.94868e-05	7.81702e-05	0.000452085	0.000218517
[truncated: 61 more columns]

[truncated: 231 more sheets: sub1_segwin_25s_loc_midright, sub1_segwin_25s_loc_allloc, sub1_segwin_20s_loc_left, sub1_segwin_20s_loc_mid, sub1_segwin_20s_loc_right, sub1_segwin_20s_loc_midleft, sub1_segwin_20s_loc_midright, sub1_segwin_20s_loc_allloc, sub1_segwin_10s_loc_left, sub1_segwin_10s_loc_mid, sub1_segwin_10s_loc_right, sub1_segwin_10s_loc_midleft, sub1_segwin_10s_loc_midright, sub1_segwin_10s_loc_allloc, sub1_segwin_05s_loc_left, sub1_segwin_05s_loc_mid, sub1_segwin_05s_loc_right, sub1_segwin_05s_loc_midleft, sub1_segwin_05s_loc_midright, sub1_segwin_05s_loc_allloc …]
